# Supplementary material for: Ferroptosis-related Genes for Overall Survival Prediction in Patients with Colorectal Cancer can be Inhibited by Gallic acid
Source: Int J Biol Sci. 2021 Mar 1;17(4):942–56. doi: 10.7150/ijbs.57164 (PMC8040315; doi:10.7150/ijbs.57164)
Supplement: Supplementary file 1 — Supplementary figures and tables. [file ijbsv17p0942s1.zip]

Archive with 7 entries (6 files):
- Supplementary material/supplementary table S1 Ferroptosis related genes.csv
- Supplementary material/supplementary table S2 Differentially expressed genes in colon cancer.xlsx
- Supplementary material/supplementary table S3 30 differentially expressed genes related to ferroptosis in colon cancer.xlsx
- Supplementary material/supplementary table S4 GO analysis and KEGG analysis items displayed.xlsx
- Supplementary material/supplementary table S5 string_interactions.xlsx
- Supplementary material/supplementary table S6 GO and KEGG entries enriched by 23 genes with significant expression differences in CRC..xlsx
- Supplementary material/
