# Supplementary material for: Ferroptosis-related Genes for Overall Survival Prediction in Patients with Colorectal Cancer can be Inhibited by Gallic acid
Source: Int J Biol Sci. 2021 Mar 1;17(4):942–56. doi: 10.7150/ijbs.57164 (PMC8040315; doi:10.7150/ijbs.57164)
Supplement: Supplementary file 1 — Supplementary figures and tables. [file ijbsv17p0942s1.zip › Supplementary material/supplementary table S1 Ferroptosis related genes.csv]

Gene Symbol	Description	Category	Gifts	GC Id	Relevance score	GeneCards Link
GPX4	Glutathione Peroxidase 4	Protein Coding	47	GC19P001103	15.57	https://www.genecards.org/cgi-bin/carddisp.pl?gene=GPX4
AIFM2	Apoptosis Inducing Factor Mitochondria Associated 2	Protein Coding	39	GC10M070098	15.18	https://www.genecards.org/cgi-bin/carddisp.pl?gene=AIFM2
TP53	Tumor Protein P53	Protein Coding	54	GC17M007661	7.53	https://www.genecards.org/cgi-bin/carddisp.pl?gene=TP53
ACSL4	Acyl-CoA Synthetase Long Chain Family Member 4	Protein Coding	44	GC0XM109624	6.31	https://www.genecards.org/cgi-bin/carddisp.pl?gene=ACSL4
SLC7A11	Solute Carrier Family 7 Member 11	Protein Coding	44	GC04M138164	5.77	https://www.genecards.org/cgi-bin/carddisp.pl?gene=SLC7A11
VDAC2	Voltage Dependent Anion Channel 2	Protein Coding	43	GC10P075210	5.02	https://www.genecards.org/cgi-bin/carddisp.pl?gene=VDAC2
VDAC3	Voltage Dependent Anion Channel 3	Protein Coding	43	GC08P042368	5.02	https://www.genecards.org/cgi-bin/carddisp.pl?gene=VDAC3
ATG5	Autophagy Related 5	Protein Coding	44	GC06M106045	4.59	https://www.genecards.org/cgi-bin/carddisp.pl?gene=ATG5
ATG7	Autophagy Related 7	Protein Coding	43	GC03P011273	4.59	https://www.genecards.org/cgi-bin/carddisp.pl?gene=ATG7
NCOA4	Nuclear Receptor Coactivator 4	Protein Coding	39	GC10M046005	4.59	https://www.genecards.org/cgi-bin/carddisp.pl?gene=NCOA4
HMOX1	Heme Oxygenase 1	Protein Coding	52	GC22P035380	4.54	https://www.genecards.org/cgi-bin/carddisp.pl?gene=HMOX1
SLC3A2	Solute Carrier Family 3 Member 2	Protein Coding	42	GC11P062856	4.54	https://www.genecards.org/cgi-bin/carddisp.pl?gene=SLC3A2
ALOX15	Arachidonate 15-Lipoxygenase	Protein Coding	44	GC17M004630	4.42	https://www.genecards.org/cgi-bin/carddisp.pl?gene=ALOX15
BECN1	Beclin 1	Protein Coding	46	GC17M042810	4.07	https://www.genecards.org/cgi-bin/carddisp.pl?gene=BECN1
PRKAA1	Protein Kinase AMP-Activated Catalytic Subunit Alpha 1	Protein Coding	47	GC05M040759	3.4	https://www.genecards.org/cgi-bin/carddisp.pl?gene=PRKAA1
SAT1	Spermidine/Spermine N1-Acetyltransferase 1	Protein Coding	45	GC0XP023784	3.27	https://www.genecards.org/cgi-bin/carddisp.pl?gene=SAT1
NF2	Neurofibromin 2	Protein Coding	48	GC22P029603	2.82	https://www.genecards.org/cgi-bin/carddisp.pl?gene=NF2
YAP1	Yes1 Associated Transcriptional Regulator	Protein Coding	47	GC11P102110	2.82	https://www.genecards.org/cgi-bin/carddisp.pl?gene=YAP1
FTH1	Ferritin Heavy Chain 1	Protein Coding	50	GC11M061959	2.72	https://www.genecards.org/cgi-bin/carddisp.pl?gene=FTH1
TF	Transferrin	Protein Coding	49	GC03P133666	2.72	https://www.genecards.org/cgi-bin/carddisp.pl?gene=TF
TFRC	Transferrin Receptor	Protein Coding	48	GC03M196027	2.72	https://www.genecards.org/cgi-bin/carddisp.pl?gene=TFRC
FTL	Ferritin Light Chain	Protein Coding	47	GC19P048965	2.72	https://www.genecards.org/cgi-bin/carddisp.pl?gene=FTL
CYBB	Cytochrome B-245 Beta Chain	Protein Coding	47	GC0XP037780	2.72	https://www.genecards.org/cgi-bin/carddisp.pl?gene=CYBB
GSS	Glutathione Synthetase	Protein Coding	47	GC20M034928	2.72	https://www.genecards.org/cgi-bin/carddisp.pl?gene=GSS
CP	Ceruloplasmin	Protein Coding	47	GC03M149162	2.72	https://www.genecards.org/cgi-bin/carddisp.pl?gene=CP
PRNP	Prion Protein	Protein Coding	47	GC20P004686	2.72	https://www.genecards.org/cgi-bin/carddisp.pl?gene=PRNP
SLC11A2	Solute Carrier Family 11 Member 2	Protein Coding	47	GC12M050952	2.72	https://www.genecards.org/cgi-bin/carddisp.pl?gene=SLC11A2
SLC40A1	Solute Carrier Family 40 Member 1	Protein Coding	46	GC02M189560	2.72	https://www.genecards.org/cgi-bin/carddisp.pl?gene=SLC40A1
STEAP3	STEAP3 Metalloreductase	Protein Coding	45	GC02P119222	2.72	https://www.genecards.org/cgi-bin/carddisp.pl?gene=STEAP3
ACSL1	Acyl-CoA Synthetase Long Chain Family Member 1	Protein Coding	44	GC04M184755	2.72	https://www.genecards.org/cgi-bin/carddisp.pl?gene=ACSL1
GCLC	Glutamate-Cysteine Ligase Catalytic Subunit	Protein Coding	43	GC06M053497	2.72	https://www.genecards.org/cgi-bin/carddisp.pl?gene=GCLC
MAP1LC3A	Microtubule Associated Protein 1 Light Chain 3 Alpha	Protein Coding	43	GC20P034546	2.72	https://www.genecards.org/cgi-bin/carddisp.pl?gene=MAP1LC3A
MAP1LC3B	Microtubule Associated Protein 1 Light Chain 3 Beta	Protein Coding	43	GC16P087384	2.72	https://www.genecards.org/cgi-bin/carddisp.pl?gene=MAP1LC3B
SLC39A14	Solute Carrier Family 39 Member 14	Protein Coding	43	GC08P022367	2.72	https://www.genecards.org/cgi-bin/carddisp.pl?gene=SLC39A14
SLC39A8	Solute Carrier Family 39 Member 8	Protein Coding	43	GC04M102252	2.72	https://www.genecards.org/cgi-bin/carddisp.pl?gene=SLC39A8
ACSL5	Acyl-CoA Synthetase Long Chain Family Member 5	Protein Coding	42	GC10P112374	2.72	https://www.genecards.org/cgi-bin/carddisp.pl?gene=ACSL5
GCLM	Glutamate-Cysteine Ligase Modifier Subunit	Protein Coding	41	GC01M093885	2.72	https://www.genecards.org/cgi-bin/carddisp.pl?gene=GCLM
PCBP1	Poly(RC) Binding Protein 1	Protein Coding	41	GC02P070087	2.72	https://www.genecards.org/cgi-bin/carddisp.pl?gene=PCBP1
PCBP2	Poly(RC) Binding Protein 2	Protein Coding	41	GC12P053452	2.72	https://www.genecards.org/cgi-bin/carddisp.pl?gene=PCBP2
ACSL3	Acyl-CoA Synthetase Long Chain Family Member 3	Protein Coding	40	GC02P222860	2.72	https://www.genecards.org/cgi-bin/carddisp.pl?gene=ACSL3
ACSL6	Acyl-CoA Synthetase Long Chain Family Member 6	Protein Coding	39	GC05M131949	2.72	https://www.genecards.org/cgi-bin/carddisp.pl?gene=ACSL6
SAT2	Spermidine/Spermine N1-Acetyltransferase Family Member 2	Protein Coding	39	GC17M007626	2.72	https://www.genecards.org/cgi-bin/carddisp.pl?gene=SAT2
FTMT	Ferritin Mitochondrial	Protein Coding	38	GC05P121851	2.72	https://www.genecards.org/cgi-bin/carddisp.pl?gene=FTMT
LPCAT3	Lysophosphatidylcholine Acyltransferase 3	Protein Coding	36	GC12M006976	2.72	https://www.genecards.org/cgi-bin/carddisp.pl?gene=LPCAT3
MAP1LC3C	Microtubule Associated Protein 1 Light Chain 3 Gamma	Protein Coding	33	GC01M241995	2.72	https://www.genecards.org/cgi-bin/carddisp.pl?gene=MAP1LC3C
MAP1LC3B2	Microtubule Associated Protein 1 Light Chain 3 Beta 2	Protein Coding	32	GC12P116559	2.72	https://www.genecards.org/cgi-bin/carddisp.pl?gene=MAP1LC3B2
BAP1	BRCA1 Associated Protein 1	Protein Coding	45	GC03M052401	2.69	https://www.genecards.org/cgi-bin/carddisp.pl?gene=BAP1
PRDX6	Peroxiredoxin 6	Protein Coding	46	GC01P173477	2.65	https://www.genecards.org/cgi-bin/carddisp.pl?gene=PRDX6
SESN2	Sestrin 2	Protein Coding	39	GC01P028270	2.55	https://www.genecards.org/cgi-bin/carddisp.pl?gene=SESN2
ARNTL	Aryl Hydrocarbon Receptor Nuclear Translocator Like	Protein Coding	42	GC11P013276	2.5	https://www.genecards.org/cgi-bin/carddisp.pl?gene=ARNTL
CISD1	CDGSH Iron Sulfur Domain 1	Protein Coding	38	GC10P058269	2.5	https://www.genecards.org/cgi-bin/carddisp.pl?gene=CISD1
PROM2	Prominin 2	Protein Coding	35	GC02P095274	2.5	https://www.genecards.org/cgi-bin/carddisp.pl?gene=PROM2
NEDD4	NEDD4 E3 Ubiquitin Protein Ligase	Protein Coding	45	GC15M055826	2.3	https://www.genecards.org/cgi-bin/carddisp.pl?gene=NEDD4
CA9	Carbonic Anhydrase 9	Protein Coding	44	GC09P035673	2.21	https://www.genecards.org/cgi-bin/carddisp.pl?gene=CA9
ELAVL1	ELAV Like RNA Binding Protein 1	Protein Coding	41	GC19M007958	2.14	https://www.genecards.org/cgi-bin/carddisp.pl?gene=ELAVL1
NFE2L2	Nuclear Factor, Erythroid 2 Like 2	Protein Coding	48	GC02M177227	2.02	https://www.genecards.org/cgi-bin/carddisp.pl?gene=NFE2L2
ITGA6	Integrin Subunit Alpha 6	Protein Coding	49	GC02P172427	1.97	https://www.genecards.org/cgi-bin/carddisp.pl?gene=ITGA6
PRKAA2	Protein Kinase AMP-Activated Catalytic Subunit Alpha 2	Protein Coding	50	GC01P056645	1.92	https://www.genecards.org/cgi-bin/carddisp.pl?gene=PRKAA2
FANCD2	FA Complementation Group D2	Protein Coding	47	GC03P010026	1.92	https://www.genecards.org/cgi-bin/carddisp.pl?gene=FANCD2
LAMP2	Lysosomal Associated Membrane Protein 2	Protein Coding	44	GC0XM120426	1.92	https://www.genecards.org/cgi-bin/carddisp.pl?gene=LAMP2
ALOX12	Arachidonate 12-Lipoxygenase, 12S Type	Protein Coding	43	GC17P006995	1.92	https://www.genecards.org/cgi-bin/carddisp.pl?gene=ALOX12
CD44	CD44 Molecule (Indian Blood Group)	Protein Coding	47	GC11P035139	1.87	https://www.genecards.org/cgi-bin/carddisp.pl?gene=CD44
MAPK1	Mitogen-Activated Protein Kinase 1	Protein Coding	51	GC22M021754	1.82	https://www.genecards.org/cgi-bin/carddisp.pl?gene=MAPK1
MYC	MYC Proto-Oncogene, BHLH Transcription Factor	Protein Coding	51	GC08P127735	1.82	https://www.genecards.org/cgi-bin/carddisp.pl?gene=MYC
EGLN1	Egl-9 Family Hypoxia Inducible Factor 1	Protein Coding	48	GC01M231363	1.82	https://www.genecards.org/cgi-bin/carddisp.pl?gene=EGLN1
GOT1	Glutamic-Oxaloacetic Transaminase 1	Protein Coding	47	GC10M099396	1.82	https://www.genecards.org/cgi-bin/carddisp.pl?gene=GOT1
MAP3K5	Mitogen-Activated Protein Kinase Kinase Kinase 5	Protein Coding	47	GC06M136557	1.82	https://www.genecards.org/cgi-bin/carddisp.pl?gene=MAP3K5
ATF4	Activating Transcription Factor 4	Protein Coding	46	GC22P039525	1.82	https://www.genecards.org/cgi-bin/carddisp.pl?gene=ATF4
FH	Fumarate Hydratase	Protein Coding	45	GC01M241499	1.82	https://www.genecards.org/cgi-bin/carddisp.pl?gene=FH
HELLS	Helicase, Lymphoid Specific	Protein Coding	45	GC10P094501	1.82	https://www.genecards.org/cgi-bin/carddisp.pl?gene=HELLS
SOCS1	Suppressor Of Cytokine Signaling 1	Protein Coding	43	GC16M011255	1.82	https://www.genecards.org/cgi-bin/carddisp.pl?gene=SOCS1
OTUB1	OTU Deubiquitinase, Ubiquitin Aldehyde Binding 1	Protein Coding	39	GC11P063985	1.82	https://www.genecards.org/cgi-bin/carddisp.pl?gene=OTUB1
CARS1	Cysteinyl-TRNA Synthetase 1	Protein Coding	32	GC11M003000	1.82	https://www.genecards.org/cgi-bin/carddisp.pl?gene=CARS1
MIR9-1	MicroRNA 9-1	RNA Gene	20	GC01M156420	1.82	https://www.genecards.org/cgi-bin/carddisp.pl?gene=MIR9-1
MIR137	MicroRNA 137	RNA Gene	18	GC01M098046	1.82	https://www.genecards.org/cgi-bin/carddisp.pl?gene=MIR137
HMGB1	High Mobility Group Box 1	Protein Coding	44	GC13M030456	1.76	https://www.genecards.org/cgi-bin/carddisp.pl?gene=HMGB1
LINC00336	Long Intergenic Non-Protein Coding RNA 336	RNA Gene	24	GC06M033586	1.7	https://www.genecards.org/cgi-bin/carddisp.pl?gene=LINC00336
NFS1	NFS1 Cysteine Desulfurase	Protein Coding	45	GC20M035668	1.62	https://www.genecards.org/cgi-bin/carddisp.pl?gene=NFS1
PEBP1	Phosphatidylethanolamine Binding Protein 1	Protein Coding	44	GC12P118135	1.62	https://www.genecards.org/cgi-bin/carddisp.pl?gene=PEBP1
RB1	RB Transcriptional Corepressor 1	Protein Coding	49	GC13P048303	1.54	https://www.genecards.org/cgi-bin/carddisp.pl?gene=RB1
G3BP1	G3BP Stress Granule Assembly Factor 1	Protein Coding	40	GC05P151771	1.54	https://www.genecards.org/cgi-bin/carddisp.pl?gene=G3BP1
LINC00472	Long Intergenic Non-Protein Coding RNA 472	RNA Gene	22	GC06M071344	1.54	https://www.genecards.org/cgi-bin/carddisp.pl?gene=LINC00472
EPAS1	Endothelial PAS Domain Protein 1	Protein Coding	48	GC02P046293	1.42	https://www.genecards.org/cgi-bin/carddisp.pl?gene=EPAS1
HILPDA	Hypoxia Inducible Lipid Droplet Associated	Protein Coding	33	GC07P129436	1.42	https://www.genecards.org/cgi-bin/carddisp.pl?gene=HILPDA
PRC1	Protein Regulator Of Cytokinesis 1	Protein Coding	39	GC15M090966	1.29	https://www.genecards.org/cgi-bin/carddisp.pl?gene=PRC1
NGB	Neuroglobin	Protein Coding	37	GC14M077265	1.15	https://www.genecards.org/cgi-bin/carddisp.pl?gene=NGB
MDM2	MDM2 Proto-Oncogene	Protein Coding	52	GC12P068808	1.15	https://www.genecards.org/cgi-bin/carddisp.pl?gene=MDM2
TIGAR	TP53 Induced Glycolysis Regulatory Phosphatase	Protein Coding	38	GC12P008104	1.15	https://www.genecards.org/cgi-bin/carddisp.pl?gene=TIGAR
VDAC1	Voltage Dependent Anion Channel 1	Protein Coding	45	GC05M133975	0.68	https://www.genecards.org/cgi-bin/carddisp.pl?gene=VDAC1
HSPB1	Heat Shock Protein Family B (Small) Member 1	Protein Coding	51	GC07P076302	0.67	https://www.genecards.org/cgi-bin/carddisp.pl?gene=HSPB1
HSPA5	Heat Shock Protein Family A (Hsp70) Member 5	Protein Coding	47	GC09M125234	0.61	https://www.genecards.org/cgi-bin/carddisp.pl?gene=HSPA5
CDKN2A	Cyclin Dependent Kinase Inhibitor 2A	Protein Coding	51	GC09M021967	0.39	https://www.genecards.org/cgi-bin/carddisp.pl?gene=CDKN2A
CASP8	Caspase 8	Protein Coding	52	GC02P201233	0.27	https://www.genecards.org/cgi-bin/carddisp.pl?gene=CASP8
CFTR	CF Transmembrane Conductance Regulator	Protein Coding	51	GC07P117287	0.27	https://www.genecards.org/cgi-bin/carddisp.pl?gene=CFTR
AURKA	Aurora Kinase A	Protein Coding	50	GC20M056370	0.27	https://www.genecards.org/cgi-bin/carddisp.pl?gene=AURKA
MIF	Macrophage Migration Inhibitory Factor	Protein Coding	49	GC22P023894	0.27	https://www.genecards.org/cgi-bin/carddisp.pl?gene=MIF
RIPK1	Receptor Interacting Serine/Threonine Kinase 1	Protein Coding	49	GC06P003064	0.27	https://www.genecards.org/cgi-bin/carddisp.pl?gene=RIPK1
MUC1	Mucin 1, Cell Surface Associated	Protein Coding	47	GC01M155185	0.27	https://www.genecards.org/cgi-bin/carddisp.pl?gene=MUC1
ALOX15B	Arachidonate 15-Lipoxygenase Type B	Protein Coding	41	GC17P008039	0.27	https://www.genecards.org/cgi-bin/carddisp.pl?gene=ALOX15B
ANO6	Anoctamin 6	Protein Coding	39	GC12P045215	0.27	https://www.genecards.org/cgi-bin/carddisp.pl?gene=ANO6
GUCY1A1	Guanylate Cyclase 1 Soluble Subunit Alpha 1	Protein Coding	36	GC04P155667	0.27	https://www.genecards.org/cgi-bin/carddisp.pl?gene=GUCY1A1
MT1G	Metallothionein 1G	Protein Coding	35	GC16M056666	0.27	https://www.genecards.org/cgi-bin/carddisp.pl?gene=MT1G
MIR7-1	MicroRNA 7-1	RNA Gene	18	GC09M084057	0.27	https://www.genecards.org/cgi-bin/carddisp.pl?gene=MIR7-1
