# Supplementary material for: Ferroptosis-related Genes for Overall Survival Prediction in Patients with Colorectal Cancer can be Inhibited by Gallic acid
Source: Int J Biol Sci. 2021 Mar 1;17(4):942–56. doi: 10.7150/ijbs.57164 (PMC8040315; doi:10.7150/ijbs.57164)
Supplement: Supplementary file 1 — Supplementary figures and tables. [file ijbsv17p0942s1.zip › Supplementary material/supplementary table S2 Differentially expressed genes in colon cancer.xlsx]

## Sheet: Sheet1
Among the differentially expressed genes in colon cancer, 806 are up-regulated genes and 877 are down-regulated genes.
Gene	log2(fc)	PValue
A2M	-1.11106	3.93597e-23
AARS	1.00449	0.00266987
ABCA8	-4.14984	6.11105e-05
ABCB1	-1.50165	1.66751e-10
ABCG2	-4.5531	2.53623e-18
ABHD11-AS1	-1.14254	2.39811e-10
ABHD3	-1.67181	2.22641e-13
ABI3BP	-2.71008	0.000121337
AC004453.1	1.96625	5.88929e-05
AC004967.1	1.67365	0.00552822
AC005392.2	-2.38512	2.42098e-11
AC006329.1	3.11774	1.29635e-05
AC007969.1	1.36089	0.000697235
AC009065.5	1.25259	0.00613254
AC010343.1	1.67729	0.00130419
AC010970.1	6.383	0.00195416
AC012618.1	4.84841	5.73624e-06
AC015922.2	-1.59112	0.00010646
AC015922.3	-1.34048	0.00294055
AC016027.1	-2.20714	0.00235205
AC016739.1	1.89142	5.84355e-09
AC016888.1	-1.91497	1.17135e-06
AC018629.1	3.48321	0.00131368
AC020916.1	1.4233	0.00299939
AC020978.4	-2.56607	0.00418422
AC021074.1	3.8636	0.000121337
AC024293.1	1.14419	0.00151371
AC025580.1	-1.47957	6.18741e-10
AC034105.1	-2.83317	3.59629e-05
AC073861.1	1.72993	7.44986e-08
AC074085.2	5.29646	1.09919e-05
AC078993.1	4.92975	0.000977467
AC087379.1	-4.51756	3.85332e-11
AC092723.1	-3.17024	7.64167e-05
AC092868.1	-1.26359	0.00094332
AC103810.3	2.0899	0.00126359
AC104958.2	2.97631	0.00442922
AC113398.1	3.94999	1.05191e-05
AC116533.1	1.18056	0.000124379
AC124067.2	3.67666	4.93565e-05
AC124067.4	1.64658	0.0046133
AC136475.3	3.82347	2.56587e-06
AC136632.1	1.92784	0.00191888
ACAA2	-1.50498	1.59001e-26
ACACB	-1.56846	0.00661811
ACADM	-1.03712	1.09755e-06
ACADS	-1.95521	4.86879e-42
ACAT1	-1.0588	1.05379e-07
ACE	-1.30491	0.00300377
ACKR1	-1.9779	2.67027e-09
ACOX1	-1.35888	1.60845e-13
ACSF2	-1.30498	6.06449e-07
ACTA2	-1.24393	1.04721e-07
ACTG1P20	2.76711	0.00260278
ACTG2	-3.81449	9.43458e-20
ACVRL1	-1.41479	2.83389e-14
ADA2	-1.13667	5.88929e-05
ADAM12	4.49039	0.00635107
ADAMDEC1	-3.34591	1.23149e-79
ADAMTS1	-1.66457	1.25152e-06
ADAMTS2	2.61667	0.000536279
ADCY5	-2.6259	0.00131368
ADCY9	-1.25067	0.00394057
ADGRG1	1.50713	6.05989e-06
ADGRG7	-1.28912	0.00455899
ADH1B	-4.06397	5.49059e-21
ADH1C	-3.89708	1.34409e-136
ADRA2A	-1.57808	4.50967e-07
ADRM1	1.16838	2.3792e-07
ADTRP	-2.9247	1.20421e-24
AGRN	1.29857	0.00147529
AGT	2.20493	1.12026e-05
AHCY	1.80841	2.70094e-24
AHCYL2	-2.46791	6.76207e-46
AHNAK	-1.2262	3.53752e-17
AJUBA	3.24885	0.00257965
AKAP12	-1.26587	0.000198881
AKR1B10	-2.85678	2.06211e-47
AL022718.1	5.58283	3.42456e-18
AL031727.1	2.16103	0.00593224
AL117382.1	2.13542	0.000128122
AL121790.2	-3.51818	0.000145164
AL122020.1	3.4476	1.41453e-07
AL138785.1	4.89531	7.9016e-10
AL161431.1	6.17183	0.0039079
AL355312.3	4.7505	2.10232e-05
AL365226.2	3.9947	6.21184e-24
AL365357.1	2.33725	4.59688e-16
AL390719.2	1.4499	0.00233546
AL450405.1	1.34805	0.000199403
AL590867.2	1.16171	0.000962893
AL591846.1	3.06025	2.38715e-07
ALDH4A1	2.02339	0.00145421
ALDOB	-3.05948	1.99555e-06
ALG3	1.1619	0.00373173
ALPI	-4.18179	5.85329e-15
ALYREF	1.11419	1.26968e-05
AMN	-1.40849	1.07399e-13
AMOTL1	-1.45226	0.00593224
AMPD1	-3.80675	0.0039079
ANGPTL1	-3.28465	2.47437e-07
ANKRD10	1.08072	0.00648513
ANKRD10-IT1	1.51767	0.00445802
ANKRD13B	2.60353	0.00434831
ANKRD40CL	-1.39287	5.73171e-05
ANLN	2.36561	5.73171e-05
ANO9	1.32861	0.00057889
ANPEP	-3.49924	2.69104e-43
ANXA3	1.86508	1.62057e-06
AOC1	-1.67564	1.12845e-50
AOC3	-2.36235	2.28869e-12
AP000439.2	-1.25351	2.76018e-06
AP000892.3	-2.49904	0.000277668
AP001024.1	3.27788	5.96401e-05
AP001972.5	-1.06585	0.000537556
AP005018.2	-2.22432	0.00115162
AP1S1	1.0201	2.89466e-05
APCDD1	2.65153	5.27411e-09
APOA1	-6.94253	1.3538e-13
APOB	-6.32505	6.79669e-07
APOBEC3B	-1.48694	6.60748e-07
APOBR	-1.62281	3.05044e-19
APOC1	1.25709	0.00510334
APPL2	-1.64661	2.93643e-17
AQP5	6.19659	0.000519359
AQP8	-6.76697	2.02544e-206
AREG	2.15865	4.67904e-18
ARFGAP1	1.38549	0.000479303
ARHGAP44	-2.04862	3.13863e-06
ARHGEF25	-2.01873	1.43592e-05
ARHGEF37	-1.39595	0.001196
ARID3A	2.34044	0.000823285
ARL14	-2.0784	1.33824e-16
ARL4D	-2.00766	6.6388e-05
ARMCX1	-1.53994	0.000879725
ARRDC4	-1.35255	3.29841e-09
ASAP3	-1.71424	2.50254e-05
ASB2	-2.64055	2.75159e-05
ASCL2	4.06996	2.99794e-42
ASF1B	1.27496	0.00105759
ASNS	1.65397	0.000380085
ATAD2	1.8829	0.00289399
ATAD3A	1.32715	0.00418485
ATIC	1.24331	8.09394e-05
ATOH1	-1.11491	8.17012e-08
ATP11A	2.36347	0.000823285
ATP1A2	-4.43154	2.59989e-07
ATP2A3	-1.45744	4.97539e-20
ATP2B4	-1.75735	7.05889e-09
ATP6V1F	1.13151	7.38227e-09
ATP8B1	-1.39864	1.33448e-26
AURKA	1.77279	1.84575e-05
AURKB	1.41316	0.00220598
AXIN2	2.62941	9.56557e-14
AZGP1	3.30176	8.93349e-18
B3GALT1	-3.02074	0.00183249
B3GALT4	-1.30017	9.16799e-06
B3GALT5	-2.47384	4.37767e-10
B3GNT6	-1.71225	8.95277e-12
B3GNT7	-3.06793	1.27035e-25
B3GNT8	-1.39715	1.1723e-13
B4GALNT2	-3.98014	1.46295e-23
BACE2	1.41768	0.000301575
BAMBI	1.94517	0.00140704
BARX2	-1.63462	0.00050955
BBOX1-AS1	5.12567	0.0039079
BCAR3	-1.22494	0.000269684
BCAS1	-2.29515	4.82437e-18
BCHE	-3.79683	7.64167e-05
BCL2L1	1.13089	0.000126299
BEST2	-3.59629	2.53475e-15
BEST4	-5.69374	8.83479e-47
BEX4	-1.56874	1.13959e-09
BGN	2.74766	5.59338e-36
BHLHE40	1.56076	3.74934e-09
BIRC5	1.70701	2.32183e-05
BMP2	-1.65519	5.24226e-09
BMP3	-4.97722	3.52429e-13
BMP4	2.06716	8.47177e-09
BMP7	3.4632	6.18873e-06
BOP1	2.09737	1.04099e-11
BST2	1.17793	1.59559e-06
BTNL3	-2.57814	9.35546e-25
BTNL8	-3.06768	7.19849e-22
BX470102.1	2.6797	0.00154611
BYSL	1.70653	0.00015568
BZW2	1.0685	0.000654714
C10orf99	-1.81444	1.09583e-47
C11orf86	-3.5094	6.63207e-26
C15orf48	-2.18412	1.60689e-89
C16orf89	-3.20169	4.01268e-05
C19orf48	2.07282	9.68416e-12
C1orf115	-2.18769	1.95479e-24
C1orf210	-1.40696	1.16425e-16
C1QA	-1.15067	9.43741e-27
C1QC	-1.03044	1.7282e-27
C2	1.69725	0.00224016
C20orf27	1.29188	0.000486266
C2CD4A	4.48421	1.31479e-07
C2CD4B	2.66626	0.00249755
C2orf40	-3.8772	0.000977467
C2orf88	-3.30583	2.33151e-17
C3orf85	-1.64261	0.00434831
C4orf19	-1.45017	6.55144e-09
C4orf48	1.79259	6.57507e-08
C5orf30	-1.16915	1.94029e-07
C6orf223	5.04485	4.1451e-10
C6orf48	1.38684	1.44209e-07
C7	-3.32457	7.40696e-21
C7orf31	-1.55265	0.00434831
C8orf33	1.05181	0.00287318
C8orf88	-2.62049	0.00418422
C9orf16	1.32052	9.52221e-06
CA1	-6.54745	1.60185e-122
CA12	-2.06186	1.78534e-39
CA2	-4.54963	3.28885e-201
CA4	-4.87155	2.58325e-164
CA7	-5.55268	6.93077e-64
CA9	5.87491	5.13122e-29
CACNA1H	-1.58202	0.000182772
CAD	1.60958	0.00109833
CADM3	-4.26715	4.1871e-07
CALB2	-1.65446	6.90397e-05
CALD1	-1.41863	2.70712e-08
CALU	1.01707	0.00181226
CAP2	-1.81472	0.00091201
CAPN13	-1.50625	0.00593224
CAPN5	-1.25803	3.47086e-21
CAPN9	-1.33794	4.24898e-05
CASP5	-1.93941	2.29734e-10
CASP7	-1.48559	2.26475e-22
CAV1	-1.66395	1.43508e-12
CAVIN2	-2.66135	3.92336e-13
CBFB	1.62859	0.000158852
CBX2	3.82206	0.00342021
CBX3	1.41132	6.07729e-08
CBX4	1.76457	0.000184369
CBX7	-1.55026	0.000112627
CCDC68	-1.7963	5.64743e-06
CCDC69	-2.55643	1.00238e-17
CCDC80	-1.33639	1.75462e-05
CCDC85B	2.0024	3.61857e-08
CCDC86	1.46258	0.000274291
CCL11	-1.17297	7.77951e-05
CCL13	-2.33561	7.80453e-12
CCL15	-1.24818	0.00034726
CCL18	1.28829	0.0022531
CCL19	-1.97113	3.2772e-13
CCL20	1.81899	1.3479e-09
CCL21	-1.78942	9.08179e-30
CCL23	-2.88676	0.000519359
CCL24	2.02855	1.13994e-16
CCL28	-1.90632	5.58087e-15
CCL5	-1.0928	6.32943e-10
CCNA2	1.3988	0.000424612
CCNB1	1.75175	8.19491e-09
CCNB1IP1	1.38985	0.00279937
CCNB2	1.25508	0.0061217
CCND1	1.95354	7.49442e-14
CCND2	1.07056	0.00286051
CCNJL	-1.49149	0.000823285
CCNO	3.20163	0.000311386
CCNYL1	-1.08283	0.000131627
CCT2	1.26656	1.20615e-06
CCT3	1.18137	1.49644e-08
CCT4	1.15068	3.60134e-07
CCT5	1.00498	0.00113122
CCT6A	1.39585	2.80291e-10
CCT7	1.08493	3.03912e-07
CD163L1	-2.79181	1.23992e-07
CD177	-5.51353	7.04388e-113
CD209	-2.11808	3.86853e-05
CD27	-1.63629	4.21108e-05
CD276	1.2421	0.00466435
CD320	1.06976	0.000585351
CD36	-2.07829	0.000856677
CD37	-1.09037	0.00599817
CD44	1.59434	1.43427e-07
CD46	1.32443	1.91753e-07
CD48	-1.48316	0.00010646
CD52	-1.03815	3.72264e-08
CD55	1.42809	4.19862e-07
CD79A	-2.22957	1.02231e-19
CD79B	-1.89853	0.000192679
CDC20	1.37987	3.22553e-06
CDC25B	2.38493	1.46629e-15
CDC45	1.88334	0.00289399
CDC6	1.90571	0.00191888
CDCA4	1.6202	0.00223579
CDCA5	1.72484	0.000524203
CDCA7	1.92472	2.92981e-11
CDCA8	1.28693	0.00187977
CDH3	6.15959	6.13044e-17
CDHR2	-2.07931	3.47571e-15
CDHR5	-2.25989	2.34538e-48
CDK1	1.83559	2.04848e-05
CDK4	1.44615	3.25098e-06
CDKN2B	-3.03309	2.41799e-29
CDKN2B-AS1	-4.74685	1.35077e-12
CDKN3	1.52417	0.00370263
CDT1	1.71731	7.72257e-05
CEACAM1	-2.12719	5.28459e-71
CEACAM6	1.08116	1.61168e-10
CEACAM7	-4.10116	4.10992e-291
CEBPB	1.64565	4.73369e-07
CEL	6.16154	1.67214e-15
CEMIP	5.45373	4.12993e-19
CENPW	1.47785	1.91518e-05
CEP55	1.89443	0.000131627
CES2	-1.89517	9.13218e-52
CES3	-2.00626	1.76007e-20
CFD	-2.13607	4.12513e-44
CFL2	-2.17364	2.44165e-06
CGN	-1.20779	8.90604e-15
CGREF1	3.7047	8.45797e-06
CHAD	-2.76503	0.000121337
CHGA	-4.24929	1.86927e-60
CHI3L1	3.03304	1.64519e-06
CHP1	-1.21915	5.83627e-28
CHP2	-3.79456	1.03977e-111
CHPF	1.92948	5.92924e-14
CHRDL1	-2.66739	7.10152e-13
CHST5	-2.30366	1.09676e-05
CILP	-2.45299	1.52823e-05
CIPC	-1.08672	7.60721e-05
CITED2	-1.51162	2.16461e-14
CKAP2	1.79788	0.000304884
CKB	-1.27796	3.60445e-78
CKMT2	3.69802	4.93565e-05
CKS2	1.73177	4.24216e-17
CLC	-1.35465	0.000389429
CLCA1	-2.3144	4.43042e-49
CLCA4	-5.17162	1.3021e-126
CLCN2	-1.18173	2.42791e-08
CLDN1	5.05786	6.08805e-26
CLDN18	7.59172	2.99452e-08
CLDN2	5.80563	1.85928e-46
CLDN23	-2.73786	9.03421e-38
CLDN5	-1.67783	2.50254e-05
CLDN8	-5.50765	1.16632e-21
CLEC10A	-2.4767	6.18873e-06
CLEC3B	-3.99912	3.13537e-37
CLIC5	-1.85208	3.63532e-14
CLIP3	-1.62641	2.3986e-05
CLMN	-1.12703	0.000719682
CLMP	-1.49835	0.000182772
CLU	-2.11087	3.00598e-21
CMBL	-1.50977	1.65415e-27
CMTM8	1.50317	0.00177011
CNN1	-3.79555	3.65285e-19
CNN2	1.4173	2.82124e-08
CNNM4	-1.4776	1.24637e-18
CNTD2	5.10022	0.00635107
CNTFR	-3.61795	2.1721e-10
COL10A1	8.15601	2.99452e-08
COL11A1	6.87218	5.73624e-06
COL12A1	2.30021	4.15044e-09
COL14A1	-1.06921	0.000102087
COL1A1	2.88777	6.87282e-80
COL1A2	1.86222	1.14809e-24
COL3A1	1.60292	3.19043e-23
COL4A1	1.411	1.30309e-06
COL5A1	1.85773	2.54694e-07
COL5A2	2.0936	1.84042e-09
COL7A1	3.40255	0.00418422
COL9A3	3.38172	2.75159e-05
COLGALT1	1.04611	0.00364306
COMP	6.22882	5.79997e-08
COMT	1.28284	0.000306488
COX7A1	-1.28143	4.24898e-05
CPA3	-1.60015	3.79926e-08
CPED1	-1.90102	0.00154611
CPM	-2.24595	1.58636e-08
CPNE1	1.89486	8.39273e-16
CPNE5	-1.82634	0.000547237
CPNE7	5.92159	1.13703e-10
CPNE8	-1.79564	0.00434831
CPO	-5.7292	5.02625e-05
CPT1A	-1.06037	6.04499e-14
CPT2	-1.25497	1.06396e-09
CPXM2	-2.02606	6.80733e-06
CR2	-2.33727	8.81757e-05
CREB3L3	-4.13133	3.55007e-06
CROT	-1.07887	0.00510727
CRYAB	-2.14158	8.26754e-12
CSE1L	1.8176	5.18543e-12
CSF1R	-1.05737	8.58954e-06
CSRP1	-1.93442	1.36716e-14
CST1	8.63293	6.35936e-33
CTHRC1	4.09423	3.25096e-15
CTSE	1.33368	0.000402007
CTSG	-3.01149	3.0423e-06
CTSH	1.2678	0.000994001
CWH43	-3.83137	1.67214e-15
CXCL1	3.08603	6.36618e-33
CXCL11	2.78367	9.29584e-06
CXCL12	-2.30133	8.27992e-16
CXCL13	-1.31802	3.0852e-06
CXCL16	1.15393	0.000308876
CXCL2	2.58127	1.99176e-09
CXCL3	3.17319	1.65612e-14
CXCL8	4.18481	4.07557e-30
CXXC5	1.23459	0.00244695
CYBRD1	-1.72318	7.31508e-13
CYP2S1	1.48591	9.41587e-10
CYP2W1	4.34064	7.3659e-18
CYP3A4	-4.62285	9.16764e-06
CYP4F12	-1.03733	0.000461973
CYP4X1	3.17268	0.00149152
DACH1	2.32091	0.00132147
DACT3	-2.14185	0.00442922
DARS	1.1472	0.00217551
DBNDD1	2.68897	0.00091201
DCN	-1.46114	8.80403e-18
DCUN1D5	1.71073	4.53905e-05
DDIT4	1.66953	2.34236e-09
DDR2	-1.46001	0.000294975
DDX21	1.44436	2.21147e-06
DDX27	1.31342	0.00118761
DDX39A	1.31278	0.000114558
DDX56	1.26843	0.000894537
DDX60	-1.21739	5.71213e-06
DEFB1	-1.82914	4.76903e-13
DERL3	-1.04664	0.000395858
DES	-3.41329	1.20577e-21
DHCR7	1.58573	6.59684e-06
DHRS11	-2.142	2.91032e-20
DHRS9	-3.10715	9.65847e-34
DKC1	1.71538	9.96893e-09
DMPK	-1.02432	0.000395858
DNAJB5	-2.11782	0.00257965
DNASE1L3	-3.07983	1.0553e-08
DNTTIP1	1.52387	1.8745e-07
DPEP1	2.65285	0.00103758
DPM1	1.11985	0.000159959
DPP7	1.20347	0.000106208
DPT	-3.60866	1.4167e-32
DSC2	-1.2411	3.19972e-09
DSCC1	2.20393	0.00333242
DSN1	1.44787	0.00560197
DTYMK	1.26102	0.00225839
DUOXA2	1.82423	9.67847e-05
DUSP27	7.78619	1.01014e-11
DUSP4	3.73721	1.40701e-06
E2F1	2.0543	2.58827e-05
EBPL	1.36501	2.68006e-05
ECI2	-1.15433	6.61224e-06
ECT2	2.1162	6.06449e-07
EDAR	3.06457	0.00257965
EDIL3	-1.7636	3.18625e-09
EDN2	-2.60555	0.000221611
EDN3	-3.1216	2.08995e-22
EFEMP1	-1.1146	3.84081e-07
EFNA3	1.97289	0.000204726
EIF2S2	1.35762	6.74523e-08
EIF2S3	1.24177	2.69015e-08
EIF3B	1.36703	7.27699e-06
EIF3E	1.06141	1.49447e-05
EIF4E3	-1.48627	0.00050955
EIF4EBP1	1.70367	1.50761e-12
ELFN1-AS1	5.15914	1.03085e-08
ELOVL5	1.26911	0.00466435
EMD	1.10208	0.000898567
EML1	-1.92176	0.00442922
EMP1	-1.50797	1.96573e-19
ENC1	2.3069	1.09272e-11
ENDOD1	-1.37702	2.10523e-12
ENGASE	1.59241	0.000756428
ENHO	-2.4165	0.00635107
ENO1	1.00635	9.12624e-14
ENOPH1	1.24032	0.000484912
ENPEP	-2.62195	0.00541031
ENPP2	-1.2112	0.0016619
ENTPD5	-2.35023	7.44384e-21
ENTPD8	-2.10793	9.82135e-20
ENTR1	1.41158	0.000879776
EPAS1	-1.01585	8.88845e-12
EPB41L3	-2.34627	4.45985e-07
EPB41L4B	-1.12482	5.14724e-10
EPHA7	-3.08453	0.00342021
EPHB2	1.21744	0.00221647
EPHB3	2.09499	5.27216e-14
EPHB4	1.42611	8.87147e-05
EPHX2	-1.25076	7.35696e-10
EPHX4	4.8137	0.000977467
EPOP	3.87164	0.00131368
EREG	3.68026	1.37947e-08
ERGIC3	1.00434	8.98816e-05
ERO1A	1.27954	0.00184556
ETFDH	-1.63654	6.16196e-08
ETHE1	-1.44455	2.25646e-61
ETS2	1.11926	7.42059e-09
ETV4	5.55684	3.20676e-30
EVA1A	4.02513	0.000977467
EVI2B	-1.08398	0.000308358
EVPL	1.89396	4.99173e-06
EXOSC4	1.54266	1.03819e-05
EXOSC5	1.56807	8.9504e-06
EYA2	-2.60825	7.69446e-07
F13A1	-2.35961	1.40352e-13
F2RL1	-1.02433	1.54351e-17
FABP1	-2.59386	3.88727e-80
FABP2	-2.90924	9.74588e-19
FABP4	-1.31698	1.01727e-05
FAM107A	-3.24565	1.94795e-05
FAM107B	-1.19173	4.27808e-07
FAM129A	-2.64693	1.77645e-10
FAM151A	-2.1458	0.00418422
FAM57A	1.58038	0.000537977
FAM83H	1.19819	0.000160535
FASN	1.61256	1.91535e-08
FAUP1	2.76572	0.000547237
FAXDC2	-1.4526	0.00132147
FBL	1.28392	2.37711e-11
FBLIM1	-1.11187	3.32681e-13
FBLN1	-1.43868	8.00262e-15
FBLN2	-1.08981	1.70741e-07
FBLN5	-1.16069	0.00145421
FBXL6	1.28833	0.00424734
FBXO32	-1.67032	1.37716e-10
FCGBP	-2.15761	2.69825e-79
FCMR	-1.32067	0.00210632
FEN1	1.20277	0.00344577
FENDRR	-1.68244	0.000879725
FER1L6	-2.05467	0.000856677
FERMT1	1.68155	1.27501e-11
FERMT2	-1.36764	0.000432177
FGFR2	-1.90568	3.32486e-06
FGFR4	1.43845	9.13528e-05
FGFRL1	2.52479	6.27488e-11
FGGY	2.03541	0.00455899
FGL2	-2.25781	2.94412e-18
FHL1	-2.96054	5.74958e-24
FKBP10	2.1242	3.77866e-09
FLNA	-1.76903	7.0527e-10
FLNC	-3.0329	3.32387e-12
FLVCR2	-1.70591	0.00260278
FMO5	-1.82866	7.57284e-07
FNBP1	-1.57826	1.31829e-08
FO393411.1	2.39424	0.00408253
FOLR1	4.65535	0.000275
FOLR2	-2.12688	4.94987e-14
FOSB	-1.08428	1.94376e-06
FOSL1	2.76844	1.54488e-05
FOXA2	1.70374	5.51095e-05
FOXF1	-1.13406	0.000117715
FOXF2	-1.98304	1.39593e-07
FOXM1	1.55172	0.00177011
FOXP4	1.17051	0.00320743
FOXQ1	6.47148	1.0075e-26
FPGS	1.19061	0.00495707
FRMD1	-1.49722	0.00143356
FSCN1	1.7785	1.08337e-05
FTLP3	2.11932	2.45712e-06
FTSJ1	1.38419	0.00134055
FUCA1	-1.58718	2.23884e-44
FXYD3	-1.28878	1.0197e-45
FXYD5	2.28172	1.68417e-14
FXYD6	-2.26774	1.78424e-07
GADD45GIP1	1.01915	0.00341467
GALK1	1.53908	0.00445802
GALNT12	-1.19404	6.16923e-12
GALNT6	2.07088	0.000101026
GAP43	-2.8416	0.00342021
GARS	1.45894	3.13494e-07
GAS5	1.46726	5.83591e-09
GBA3	-4.58419	5.16798e-12
GCNT2	-3.5025	0.00635107
GCNT3	-1.86552	7.1875e-31
GDF15	3.347	1.13992e-49
GDPD2	-3.04052	5.67361e-09
GDPD3	-1.97867	1.71177e-14
GGCT	1.32092	1.32667e-05
GGH	1.47439	1.42466e-07
GGT6	-1.58922	2.18934e-27
GIMAP4	-1.00412	9.67847e-05
GIMAP6	-1.23177	0.0022266
GIMAP7	-1.51009	1.78863e-06
GINS1	1.98984	0.00126359
GJB3	1.67539	0.000373451
GJB5	4.71499	0.000977467
GLA	1.25271	0.00425569
GLIPR2	-1.66989	5.48224e-12
GLO1	1.04317	6.90912e-05
GLP2R	-3.64975	0.0039079
GLTP	-1.37356	5.63301e-15
GNA11	-1.54916	5.94951e-26
GNAI1	-1.19438	0.00145421
GNAO1	-3.07979	0.000275
GNG2	-1.62221	0.00249755
GNG4	2.82011	4.14057e-05
GNG7	-2.32414	0.00235205
GNL3	1.34269	2.17266e-05
GOLM1	-1.0354	6.88802e-31
GPA33	-1.65397	3.12161e-47
GPAT3	-2.26212	9.14971e-09
GPCPD1	1.64016	0.00109479
GPD1L	-1.22662	7.55698e-11
GPM6A	-3.80219	0.00195416
GPRIN2	-1.24757	8.88729e-05
GPT	-2.76821	2.0292e-24
GPT2	1.80401	0.000245782
GPX2	1.21339	1.39484e-16
GPX3	-2.1214	9.73589e-25
GRAMD1A	1.75897	0.000103339
GRAMD2B	-1.44677	4.51102e-06
GRB7	1.96403	1.29701e-06
GREM2	-3.52446	1.05547e-11
GRIN2D	5.04964	6.97405e-08
GRINA	1.50709	1.26455e-13
GSN	-1.60459	3.47215e-36
GSTA1	-3.8353	1.68165e-07
GSTP1	1.34931	2.42482e-27
GTF2F2	1.34365	0.00545812
GTF2IRD1	2.38271	1.32107e-05
GTF3A	2.08136	3.48965e-19
GUCA2A	-5.0608	1.21273e-117
GYPC	-1.44854	0.000170771
GZMA	-1.24055	9.54203e-08
GZMB	2.34792	5.73171e-05
H19	4.02589	3.60663e-14
H2AFX	1.24826	3.97676e-06
HACD3	1.30081	0.00118761
HAGLR	-1.87225	5.57042e-06
HAND2	-3.53329	8.49023e-08
2020-03-08	-1.16512	8.88729e-05
HBA2	-1.87282	5.91546e-11
HBB	-2.39633	2.88148e-25
HEPACAM2	-2.26174	4.70693e-21
HES4	2.0817	0.00145421
HES6	2.13722	5.1226e-12
HGH1	1.47273	0.000328653
HHLA2	-2.56781	1.19404e-37
HIGD1A	-1.55002	1.1924e-26
HILPDA	2.5948	1.43215e-08
HIST1H1B	7.50974	4.94555e-13
HIST1H2BG	2.18151	0.000223119
HIST1H2BH	2.3046	0.001196
HIST1H2BO	5.5427	5.73624e-06
HIST1H3B	6.64034	1.14348e-12
HIST1H3D	2.6494	0.000879725
HIST2H2AC	3.09276	1.29635e-05
HIST3H2A	2.00522	2.26102e-05
HK2	-1.0459	6.57635e-16
HM13	1.38826	0.000126159
HMCN2	-2.1311	0.00235205
HMGA1	1.59224	4.35717e-26
HMGCS2	-2.12437	1.68061e-85
HMOX1	-1.46091	1.04767e-14
HOXB13	-1.58786	1.01956e-05
HOXB8	2.96895	4.72319e-11
HPDL	1.58433	0.00182831
HPGD	-2.56218	2.70504e-26
HPGDS	-2.90166	0.00183249
HRCT1	-2.35162	2.75585e-21
HS6ST2	3.80356	0.00418422
HSD11B2	-2.20284	3.72686e-72
HSD17B10	1.03907	1.80843e-06
HSD17B11	-1.09503	4.98004e-23
HSD17B2	-3.20837	4.37546e-17
HSD3B2	-5.47446	5.26766e-12
HSP90AB1	1.30592	2.34209e-32
HSPA2	-1.30289	8.20896e-06
HSPB6	-3.23576	1.04979e-19
HSPB7	-2.39933	5.84847e-07
HSPB8	-3.25381	4.65859e-16
HSPD1	1.51612	9.45976e-21
HSPE1	1.11059	8.86876e-06
HSPH1	1.76558	1.09687e-06
HTRA3	1.41494	0.00207141
IARS	1.35354	0.000215119
IER3	1.36427	9.77164e-12
IER5L	2.11272	0.00333242
IFI6	1.89059	1.49045e-20
IFITM1	1.85919	3.11041e-45
IFITM2	1.59486	9.8385e-14
IFITM3	1.64216	4.94828e-43
IFRD2	1.37406	0.000260959
IGF2	5.42091	1.76142e-74
IGFBP3	1.18431	0.000855748
IGFBP6	-1.67633	4.00939e-13
IGHA1	-2.48855	1.25338e-54
IGHA2	-3.47858	6.52652e-65
IGHG1	2.45888	3.34276e-34
IGHG3	2.37937	1.33974e-27
IGHG4	2.15177	1.70828e-20
IGHJ3P	-2.33817	2.3445e-18
IGHM	-1.61785	1.66384e-27
IGHV1-12	-1.92907	2.44372e-05
IGHV1-18	-1.65877	1.2321e-41
IGHV1-2	-2.31931	6.47348e-42
IGHV1-46	-1.57297	9.68699e-20
IGHV1-69D	-1.11214	1.37535e-11
IGHV2-26	-1.52714	1.59379e-14
IGHV2-5	-2.73206	3.34983e-21
IGHV2-70	-1.17475	6.70438e-08
IGHV3-11	-2.20964	4.33761e-40
IGHV3-13	-2.04999	1.64896e-18
IGHV3-15	-2.03278	2.25657e-43
IGHV3-20	-1.05344	0.000338375
IGHV3-21	-2.18057	1.05868e-50
IGHV3-23	-1.85763	4.1065e-39
IGHV3-30	-1.40337	7.27699e-30
IGHV3-33	-1.34517	2.16208e-16
IGHV3-35	-1.77842	0.000325656
IGHV3-43	-1.5476	1.52802e-10
IGHV3-48	-1.55935	6.32861e-19
IGHV3-49	-2.11558	5.31526e-36
IGHV3-53	-1.79009	7.85454e-14
IGHV3-64	-1.29091	1.79233e-06
IGHV3-72	-2.82965	1.70071e-43
IGHV3-73	-1.92342	2.28129e-22
IGHV3-74	-2.48905	8.83956e-51
IGHV3OR15-7	-2.2046	0.000156841
IGHV4-28	-1.65569	7.74593e-14
IGHV4-31	-1.56434	1.75796e-17
IGHV4-34	-1.39931	6.80176e-20
IGHV4-39	-1.73726	1.6657e-19
IGHV4-55	-1.16511	7.54889e-07
IGHV4-59	-2.07377	8.00444e-31
IGHV5-51	-1.94361	1.47676e-33
IGHV6-1	-2.42672	2.49878e-12
IGKC	-1.90857	7.42234e-62
IGKV1-16	-2.1315	4.04341e-59
IGKV1-17	-2.26636	1.17186e-32
IGKV1-27	-2.1728	1.02042e-32
IGKV1-5	-1.5659	2.37262e-40
IGKV1-6	-1.77883	2.70947e-26
IGKV1-9	-1.98421	6.65708e-34
IGKV1D-16	-2.23984	9.97701e-17
IGKV1D-17	-1.97159	0.0001804
IGKV1D-8	-1.25686	0.000114168
IGKV1OR2-108	-2.71741	2.03725e-19
IGKV1OR2-6	-2.41424	1.9503e-06
IGKV2-24	-2.0804	3.58051e-35
IGKV2-29	-1.59445	1.89681e-06
IGKV2D-29	-1.64058	1.18457e-14
IGKV3-11	-1.88776	6.80222e-64
IGKV3-15	-1.32879	8.89447e-30
IGKV3-20	-2.12016	1.32571e-67
IGKV3-7	-2.3455	4.25252e-11
IGKV3D-11	-1.8035	6.27968e-08
IGKV4-1	-1.79661	1.49531e-51
IGLC2	-1.30777	3.21417e-26
IGLC3	-1.73543	1.91783e-21
IGLC7	-1.83681	3.13717e-10
IGLJ2	2.95848	5.3163e-08
IGLL5	-1.76806	5.43479e-27
IGLV1-40	-1.6106	7.22456e-46
IGLV1-41	-1.42236	0.000272445
IGLV1-44	-2.02659	4.46259e-50
IGLV1-47	-1.62271	1.7128e-37
IGLV1-51	-1.80373	4.17655e-39
IGLV10-54	-2.57546	1.29488e-33
IGLV2-11	-1.55063	5.76513e-19
IGLV2-14	-1.88096	1.6761e-41
IGLV2-18	-1.40049	3.19165e-10
IGLV2-23	-1.71533	2.61805e-44
IGLV2-8	-2.59376	1.7106e-42
IGLV3-1	-2.06729	2.82937e-22
IGLV3-10	-1.8146	1.67019e-25
IGLV3-19	-1.59373	3.65021e-22
IGLV3-25	-1.20008	1.42424e-25
IGLV3-27	-1.09065	9.56932e-07
IGLV3-9	-2.0918	7.91379e-19
IGLV4-60	-1.801	3.94908e-14
IGLV4-69	-1.92601	9.2032e-36
IGLV5-37	-1.58163	4.07445e-05
IGLV5-45	-1.80712	7.54292e-20
IGLV6-57	-1.4655	4.65666e-17
IGLV7-43	-2.58348	3.65278e-44
IGLV7-46	-1.91365	5.41024e-29
IGLV8-61	-1.96341	3.41958e-25
IGSF3	-1.0519	0.00209403
IGSF9	-1.60326	5.16222e-06
IL1B	1.87123	0.00119916
IL1R2	-1.67315	1.02565e-07
IL1RN	2.30913	0.00188214
IL6R	-2.5116	7.76635e-10
ILK	-1.0457	0.00246525
IMPDH1	1.8023	2.20091e-07
IMPDH2	1.05228	1.19417e-06
INAFM2	-1.1762	2.66894e-08
INHBA	5.76945	8.07285e-07
INSIG1	1.13551	0.00200369
INTS13	1.4639	0.00516867
IPO5	1.30356	0.000252912
IQANK1	3.08021	1.39593e-07
IQGAP2	-1.35371	1.05462e-07
IQGAP3	2.1505	0.000114168
IRAK1	1.24773	3.50459e-07
IRF4	-2.14328	0.000856677
ISX	-2.23045	1.44059e-19
ITGA2	1.67226	0.000770586
ITGA7	-1.62839	0.000112627
ITIH5	-1.67551	0.00249755
ITLN1	-2.11373	7.62041e-15
ITM2A	-1.86655	1.36516e-08
ITM2C	-2.07011	5.65617e-112
ITPKA	-1.19371	4.27808e-07
JAG2	2.15216	0.0016619
JAM2	-2.14136	0.00257965
JAM3	-1.18018	0.00394057
JCHAIN	-3.5872	2.00989e-144
JPH1	1.93126	0.00338495
JPH2	-2.72464	8.45797e-06
KANK2	-1.54248	2.48347e-10
KAT2A	1.72872	2.05894e-06
KAT2B	-1.34995	0.00294055
KCNMA1	-2.65676	3.59629e-05
KCNMB1	-2.90312	1.22454e-07
KCNN4	1.79899	3.62571e-08
KCNQ1	1.17046	0.000195401
KCTD12	-1.02492	3.64777e-07
KDELR3	1.24313	0.00194167
KIAA0513	-1.72619	0.000324883
KIAA1211	-1.85079	2.44372e-05
KIF12	1.70162	0.00156905
KIF13B	-1.06059	1.46632e-06
KIF2C	1.6819	0.00155288
KIFC1	1.42908	0.00134295
KIT	-1.48598	0.00408253
KLF4	-2.27024	2.47162e-60
KLF9	-1.5228	1.44512e-07
KLHDC8B	-1.08087	0.000537556
KLK10	5.3224	1.20878e-13
KLK11	3.4513	0.00235205
KLRB1	-1.65668	0.000536279
KPNA2	1.46907	1.26435e-07
KRT17	5.34898	1.1937e-12
KRT18	1.0014	1.96537e-13
KRT20	-2.54926	2.84032e-127
KRT23	7.38869	2.41621e-25
KRT6B	5.53499	1.12222e-07
KRT7	3.9772	0.000977467
KRT80	7.02214	7.5198e-11
KRT8P36	4.0184	1.23992e-07
L1CAM	-1.34339	0.00593224
LAGE3	1.32872	0.000151507
LAMC2	1.14928	0.00123327
LAPTM4B	1.67218	1.45094e-11
LARGE2	4.65492	3.21604e-12
LCN15	3.55965	1.03045e-12
LCN2	2.38474	4.02565e-19
LDB3	-3.6645	0.00183249
LDHB	1.19875	8.23537e-10
LDHD	-2.77041	2.3778e-27
LFNG	1.07107	0.00163348
LGALS2	-2.32271	8.41314e-20
LGALS4	-1.73869	8.52208e-99
LGALS9B	-1.8508	0.00434831
LGALS9C	-2.60307	6.61761e-05
LGI4	-1.88686	0.00442922
LGR5	3.09113	5.40547e-10
LGR6	2.23869	0.00333242
LIF	2.0428	0.000719682
LILRB5	-2.45548	0.00635107
LIMA1	-1.15465	2.46486e-18
LIMS2	-2.13851	1.38294e-07
LINC01082	-2.36389	6.18873e-06
LINC01133	-1.48061	4.53934e-13
LINC01752	-2.03329	6.91586e-07
LINC01819	3.95588	0.00183249
LINC02038	-1.76086	0.00434831
LINC02441	-2.24561	5.24546e-11
LINC02568	-2.61744	0.00418422
LIPH	-1.01032	1.7167e-09
LITAF	-1.01232	7.67519e-17
LMNB2	1.29471	5.03604e-05
LMO3	-2.97372	0.00635107
LMOD1	-3.17687	3.0183e-22
LOXL2	1.87484	0.000395858
LPAR1	-1.85755	5.32712e-06
LPCAT3	-1.05669	0.00058687
LRMP	-2.19391	0.00235205
LRP11	1.35792	0.000806176
LRRC19	-2.53029	3.38058e-26
LRRC31	-1.29945	2.45294e-05
LRRC66	-1.64632	0.000191658
LRRC75A	-1.05761	2.20021e-05
LRRN2	-3.48056	1.31479e-07
LSM2	1.00395	0.000801528
LSM7	1.36807	1.96685e-07
LSP1	-1.19062	2.17771e-06
LTBP4	-1.14042	1.36963e-11
LTK	-1.39684	0.00333242
LXN	-1.04602	1.1387e-07
LY6E	2.15084	2.20218e-19
LYAR	1.62313	0.000768669
LYPD8	-3.43395	5.10292e-119
LYVE1	-3.88087	1.67214e-15
LYZ	1.63854	1.65385e-12
LZTS3	2.40655	0.000473306
MAB21L2	-2.83171	1.61432e-14
MACC1	2.59983	0.000116552
MACROD1	1.34916	0.00050451
MAD2L1	1.76568	0.00260958
MAF	-1.41202	0.000157031
MAL	-3.20842	0.000275
MALAT1	4.11151	1.8498e-68
MALL	-2.12406	2.08994e-11
MAN1A1	-1.09014	1.43272e-09
MAOA	-1.74094	1.31281e-34
MAOB	-2.06639	2.24413e-08
MARCKSL1	1.03601	1.43289e-10
MARVELD3	-1.08101	3.79186e-05
MATN2	-1.49774	4.67861e-09
MB	-1.9895	6.6388e-05
MCM2	1.49675	8.81364e-05
MCM3	1.2821	4.3204e-06
MCM4	1.46246	0.000102396
MCM6	1.21202	0.00383067
MCM7	1.48484	1.72146e-09
MCOLN2	-1.40419	9.89055e-05
MDFI	3.82187	4.93565e-05
MEIS3P1	-1.66703	0.00249755
MELK	1.69317	0.00224016
MELTF	2.03145	0.00256857
MEP1A	-2.24784	4.15695e-38
MEP1B	-5.22978	7.02381e-10
MET	2.14361	2.64562e-09
METTL26	1.55555	2.66566e-07
METTL7A	-2.26496	1.32184e-34
MEX3D	1.45729	0.00560197
MFAP2	2.6111	0.000324883
MFAP4	-1.97144	3.32956e-35
MFAP5	-2.15738	6.28213e-07
MFSD12	1.75559	0.000442627
MFSD4A	-1.90802	3.13863e-06
MGAT5	1.2054	0.00257793
MGLL	-1.28103	4.1008e-15
MGP	-1.502	1.65542e-19
MHENCR	1.99672	0.00289399
MID1IP1	1.16209	0.00475877
MIER3	-1.68716	8.922e-12
MIF	1.45659	1.44964e-08
MIR22HG	-1.51425	1.89681e-06
MIR647	1.85416	0.00119916
MKI67	1.29437	0.00556945
MLXIPL	3.06325	2.84355e-06
MMP1	4.68605	5.2515e-48
MMP11	4.58581	8.21116e-21
MMP12	2.06964	3.30067e-12
MMP14	1.36508	1.17394e-08
MMP28	-2.40886	3.36478e-13
MMP3	4.93262	1.11581e-21
MMP7	7.37745	7.55472e-31
MMP9	1.59136	2.60902e-05
MMRN1	-2.70652	0.000121337
MOB3B	-1.27161	2.18449e-05
MOCS1	-1.60509	0.000879725
MOGAT2	-2.62663	8.64024e-24
MPEG1	-1.7989	1.92486e-12
MPZ	-2.48398	0.00235205
MRGBP	1.8386	3.25923e-05
MRGPRF	-2.23281	6.02912e-10
MROH6	2.44912	0.000182772
MRPL17	1.43061	5.50552e-05
MRPL3	1.03839	0.000561559
MRPL57	1.05768	0.002585
MRPS26	1.0797	5.90614e-05
MRTO4	1.20578	0.00276979
MRVI1	-1.29014	0.000389429
MS4A1	-2.19826	0.00418422
MS4A12	-5.19596	2.62526e-90
MS4A4A	-1.26734	0.000607969
MS4A6A	-1.09564	0.00140704
MS4A8	-1.75677	2.84613e-06
MSLN	3.13523	1.97873e-17
MSRB3	-1.99018	5.939e-09
MSX1	3.59837	0.00418422
MSX2	5.04947	2.16896e-07
MT-TC	3.69946	5.4595e-35
MT-TV	4.57713	4.36286e-09
MT-TY	3.87338	3.73896e-45
MT1E	-2.08909	1.05913e-58
MT1F	-2.72242	5.43551e-27
MT1G	-3.1909	5.01872e-83
MT1H	-3.61224	4.75131e-36
MT1L	-1.185	0.00126359
MT1M	-4.04052	6.12665e-56
MT1X	-2.1305	2.50692e-27
MT2A	-1.98557	6.16213e-57
MTCO3P12	-1.89785	0.000978128
MTHFD1L	2.63577	5.64743e-06
MTHFD2	1.7082	9.57493e-06
MTM1	-1.10955	5.09874e-05
MTRNR2L1	-2.05553	0.00147903
MUC12	-1.21649	1.2895e-09
MUC4	-1.05149	0.000265584
MUC5AC	4.33025	0.00183249
MUC6	7.25739	0.000244365
MXD1	-1.4387	5.46225e-13
MXI1	-1.38391	8.4513e-11
MYBL2	2.28667	2.18582e-15
MYC	2.11511	1.18331e-26
MYEOV	3.17832	2.44165e-06
MYH11	-4.06979	1.51625e-25
MYL9	-2.89609	2.96877e-21
MYLK	-2.94849	5.45136e-17
MYO15B	-1.01127	1.70081e-07
MYO1A	-1.79229	4.1462e-27
MYOCD	-2.57582	0.00235205
MYOM1	-2.86254	0.00635107
MYORG	-1.11022	2.13815e-09
MZB1	-1.80172	1.33268e-13
MZT1	1.7129	5.3596e-05
NAA10	1.49192	0.0049203
NAA20	1.08431	0.00368336
NAAA	-1.8922	2.31208e-15
NAALADL1	-3.12747	3.89841e-08
NAP1L1	1.3221	0.0010734
NAPSB	-1.30412	0.00333242
NAT1	-1.20978	0.000719682
NAT10	1.26332	0.00387662
NAT2	-1.51895	1.1201e-06
NAT8B	-1.58256	0.00249267
NBEAL2	1.4175	0.00152525
NCL	1.04193	3.41182e-07
NDN	-1.54211	1.53174e-07
NDRG1	-1.06168	8.62796e-22
NDRG2	-1.19992	9.49815e-09
NDUFA4L2	2.55914	0.000116552
NEAT1	1.88862	1.06137e-09
NEBL	2.64408	0.000191658
NECTIN4	2.19454	0.00523057
NEDD4L	-1.03384	0.000805271
NEK2	1.6985	0.00661609
NELFCD	1.61246	1.33239e-05
NEU4	-2.30087	1.8485e-08
NEURL1	-1.15754	0.00256857
NEURL1B	-1.30885	1.06948e-09
NEXN	-1.7126	6.90397e-05
NFE2L3	2.88009	3.54965e-17
NIFK	1.2356	0.00200856
NIPAL1	-1.0724	0.000338375
NKD1	4.42524	2.48867e-10
NKD2	4.4572	1.23992e-07
NKX2-3	-2.54199	7.66399e-09
NMB	2.15859	0.001196
NME1	1.89968	2.92727e-07
NMU	3.07493	0.000534501
NOB1	1.36603	5.38719e-06
NOLC1	1.31808	3.83569e-06
NONO	1.10619	1.04461e-06
NOP16	1.32872	0.00657805
NOP2	1.60276	0.00038079
NOP56	1.64499	3.87822e-07
NOP58	1.48125	1.03408e-05
NORAD	1.01411	1.73328e-05
NPM1	1.27948	5.81171e-14
NPM3	1.74126	1.21891e-10
NPSR1	5.86673	0.0039079
NPTX1	-4.44601	7.64313e-06
NPTX2	2.84662	2.54272e-05
NQO1	1.14644	4.5589e-06
NR1H4	-3.58443	1.09919e-05
NR2C2AP	1.29141	0.00510258
NR3C1	-1.32683	0.00593224
NR3C2	-2.4189	1.45809e-14
NR5A2	-2.10651	3.86853e-05
NSDHL	1.2209	0.002464
NSMF	1.28678	0.00142838
NT5DC2	1.82261	4.11189e-05
NTHL1	1.29636	0.00463098
NTN1	-2.45054	0.000277668
NUDCD1	1.69101	0.00662288
NUP210	1.57683	0.00105838
NUSAP1	1.37127	0.000929955
NUTF2	1.23181	0.00022068
NXPE1	-2.05022	3.25181e-12
NXPE4	-2.70108	2.37511e-56
NXPH4	5.99339	0.000275
NXT1	1.61859	4.18376e-06
OASL	-1.2521	2.18449e-05
ODC1	1.3351	7.82178e-10
OGN	-3.35862	1.56338e-12
OGT	1.25154	0.00206368
OLA1	1.16987	0.00429771
OLFM4	1.22081	8.37249e-08
OLFML2A	-1.18407	0.00294055
OPN3	-1.51209	0.000823285
OR2I1P	1.69477	0.00013138
OSBPL1A	-1.27953	0.0016619
OSER1	1.07252	0.00141358
P2RX4	-1.14191	5.88929e-05
P2RY1	-2.19869	3.40557e-05
P2RY14	-2.31066	0.000489076
P3H2	-1.51993	0.000473306
P4HA1	1.16853	0.00406023
PA2G4	1.05667	0.000167193
PABPC1	1.18194	6.63214e-23
PABPC1L	3.22525	0.000311386
PADI2	-3.07209	8.50368e-67
PAFAH1B3	1.7592	1.33607e-08
PAG1	-1.36361	0.000389429
PAICS	1.4993	9.22904e-06
PALD1	2.23604	8.21138e-05
PALLD	-1.13354	1.37061e-08
PALM	-1.55138	0.00249755
PAPSS2	-1.78392	3.27343e-36
PAQR4	1.9832	0.000204726
PAQR5	-1.72992	7.62485e-07
PAQR8	-1.31039	4.65811e-16
PARM1	-1.31659	1.59359e-27
PAXX	1.18663	0.000714913
PBLD	-2.06443	2.52859e-13
PCK1	-2.57022	3.02062e-31
PCNA	1.35058	3.37964e-13
PCP4	-1.09762	0.00246525
PCSK1	2.86294	0.000534501
PCSK5	-2.23967	0.000156841
PCSK9	2.89755	1.29075e-08
PDCD2L	1.77724	0.00541302
PDCD4	-1.81079	8.65094e-34
PDCD5	1.30493	7.50356e-05
PDE3A	-1.62951	2.3986e-05
PDE5A	-1.3737	0.000754814
PDE9A	-2.37762	1.56753e-17
PDK4	-3.04668	4.81533e-31
PDLIM3	-1.77882	3.41023e-06
PDPN	1.91175	0.00433313
PDRG1	1.55668	0.000129443
PDX1	4.92919	2.47437e-07
PDZK1IP1	1.21617	9.32856e-08
PDZRN3	-1.14177	0.00394057
PDZRN4	-3.6452	0.00342021
PER1	-1.25156	0.000269684
PERP	1.52138	5.54121e-16
PEX11A	-1.09903	0.000356798
PEX26	-1.5638	3.20767e-06
PFDN2	1.26089	4.32518e-08
PFDN4	1.42427	0.0052479
PGAM5	1.2284	0.00109646
PGGHG	3.26911	7.45574e-11
PGM1	-1.25361	2.74696e-15
PGM5	-3.04287	1.87634e-12
PHGDH	1.85907	0.00058687
PHGR1	-1.39232	2.71612e-50
PHLDA1	2.84335	1.26938e-11
PHLDA2	1.75453	1.11166e-11
PHLPP2	-2.36332	4.45985e-07
PID1	-1.42588	2.96842e-08
PIGR	-1.48202	4.5199e-91
PIGZ	-1.59683	1.57167e-14
PINK1	-1.29781	5.90347e-06
PITX1	1.85134	5.61368e-05
PJA2	-1.03072	3.00958e-09
PKIB	-3.65262	5.5461e-38
PKM	1.16206	2.81023e-11
PKMYT1	2.07793	0.00394057
PLA2G10	-1.25999	0.000607969
PLAC8	-2.78842	9.00172e-56
PLAC9	-2.33871	2.44165e-06
PLAGL2	1.35727	0.00149944
PLAU	2.31318	2.79324e-10
PLCB4	1.69761	4.1096e-06
PLCD1	-2.08941	4.34102e-13
PLCD3	-1.41428	5.47586e-17
PLCE1	-1.80678	2.54272e-05
PLCL2	-2.10039	6.6388e-05
PLEK2	1.03024	0.00086564
PLEKHG4	2.19618	0.00333242
PLEKHO1	-1.21822	0.000175929
PLEKHS1	2.02315	0.00599817
PLIN4	-2.33695	7.04645e-08
PLK1	1.6241	0.000268279
PLN	-3.00674	4.82659e-19
PLOD3	1.39247	4.55597e-06
PLPP1	-1.72303	1.03419e-19
PLPP2	1.13741	0.00584735
PLPP3	-1.3017	2.54454e-07
PLS1	-1.1586	4.93295e-23
PLS3	1.44224	0.0038518
PLSCR4	-1.34959	4.73686e-05
PMAIP1	2.35955	0.000823285
PMEPA1	2.09142	1.06963e-11
PNCK	-3.00575	0.00183249
PNLIPRP2	-1.99727	2.59284e-05
PODXL2	1.74234	3.65277e-07
POLD2	1.47856	2.23283e-07
POLR1C	1.50299	0.00141205
POLR1D	1.36263	0.000228647
POMP	1.19342	4.26117e-09
POPDC2	-3.06408	1.0553e-08
POSTN	1.64339	5.77042e-08
POU2AF1	-1.67515	0.00249755
PP7080	-2.96909	2.91609e-46
PPA1	1.43151	1.41896e-09
PPBP	9.26752	1.212e-21
PPIA	1.02643	5.98385e-07
PPIL1	1.35216	0.000406876
PPM1H	2.54322	0.000324883
PPP1R12B	-2.21219	2.1569e-09
PPP1R14A	-2.23318	7.99956e-13
PPP1R14B	1.09405	0.000156051
PPP1R14D	-1.29322	4.78052e-32
PPP1R35	1.37618	0.000646039
PPP1R3C	-1.8866	0.00442922
PRDX4	1.50335	2.07889e-11
PRDX6	-1.22362	2.28767e-39
PRELP	-2.2498	3.76376e-11
PRIMA1	-4.24228	2.98836e-06
PRKACB	-1.73892	1.63075e-13
PRKAR2B	-1.54995	0.00143356
PRKDC	1.45537	0.000328653
PRKG2	-3.7121	0.00342021
PRMT1	1.43798	3.19654e-07
PROCR	1.26468	0.000181319
PROSER1	1.42207	0.00143326
PRPF6	1.02086	8.19412e-05
PRR7	3.6877	2.75159e-05
PRSS2	5.21983	2.50124e-13
PRSS22	4.23794	5.14271e-09
PRSS33	4.6542	0.000519359
PRUNE2	-1.19837	0.00047147
PSAT1	2.92682	1.5428e-15
PSD	-2.94109	4.19709e-07
PSMA7	1.4446	4.02497e-20
PSMG1	1.3299	0.000685666
PSMG3	1.16975	0.00528125
PSPH	1.67005	0.00384926
PTGDR2	-2.42684	0.00235205
PTGDS	-1.15979	3.7803e-07
PTGER4	-1.33196	6.17391e-08
PTGS1	-2.57709	8.26545e-13
PTK2B	-1.02914	1.39599e-05
PTK7	2.28042	3.02959e-05
PTMAP4	2.65402	3.41023e-06
PTN	-2.40077	1.38977e-06
PTP4A3	2.44835	9.88969e-11
PTPRH	-1.85942	6.73004e-21
PTPRO	1.70329	0.00662288
PTPRR	-1.45667	0.000473306
PTTG1	1.58203	2.92334e-05
PUM3	1.37162	0.00104055
PUS1	1.74197	0.00454453
PUS7	1.93653	0.00289399
PVR	1.16204	0.00481701
PXMP2	-1.33622	1.36992e-11
PYCR1	1.91219	3.01206e-12
PYCR3	1.84699	0.00101958
PYGM	-3.48347	0.00342021
QPCT	1.61587	0.000905828
QPRT	1.24764	0.0019812
RAB15	1.39831	0.000284352
RAB27A	-1.3737	1.54068e-06
RAB5IF	1.02457	0.00438224
RACGAP1	1.34254	0.00418485
RAE1	1.56108	0.00370263
RAN	1.28589	3.5594e-09
RANBP1	1.31442	0.00084531
RANGAP1	1.2072	0.000820869
RASD2	-1.81186	2.05143e-06
RASL12	-1.38772	0.000754814
RBCK1	1.10458	0.000306924
RBM39	1.08846	0.00506603
RBM47	-1.03598	9.8364e-12
RBP4	1.50712	0.00445802
RBPMS2	-3.1154	1.88917e-10
RCAN2	-1.6747	7.05077e-05
RCC1	1.24942	0.00172851
RCC2	1.06287	0.000231564
RCN1	1.45449	0.000167044
RECQL4	2.38463	1.40965e-05
REG1A	2.21519	0.00538573
REG3A	3.62902	5.78172e-06
REG4	2.72837	5.83046e-13
REP15	-1.96968	0.000192679
RETREG1	-1.00781	2.39508e-05
RETSAT	-1.70686	1.01288e-37
RF00100	9.44091	1.84523e-156
RFC3	2.08776	1.93456e-05
RGS16	2.47578	0.000112627
RGS2	-1.40333	1.53378e-11
RHBDL2	-1.52326	1.40965e-05
RHOU	-1.24001	4.08914e-08
RHPN1	3.48865	3.40557e-05
RILP	-1.22367	5.71213e-06
RIOK3	-1.25217	7.55418e-13
RIPK2	1.83791	0.00260958
RN7SL2	3.82069	3.61206e-26
RN7SL3	5.40339	1.89204e-22
RN7SL4P	3.5726	1.08352e-07
RNASEH2A	1.66628	8.58584e-06
RNF152	-2.4679	0.000403026
RNF43	2.48348	9.13996e-16
ROMO1	1.01156	2.11167e-06
RPIA	1.041	0.00293149
RPL10P6	2.05487	4.23546e-06
RPL10P9	1.99158	8.77919e-08
RPL12	1.11034	7.01302e-15
RPL12P14	-2.87339	8.45797e-06
RPL13	1.01946	8.83737e-12
RPL13AP5	1.19762	4.36875e-05
RPL13P12	2.31287	2.08256e-18
RPL18AP3	1.164	0.000149571
RPL22L1	2.29933	1.73938e-11
RPL24P4	1.38674	0.00488799
RPL28	1.02612	2.90866e-08
RPL35	1.00366	7.6382e-10
RPL36	1.00331	3.54407e-10
RPL36A	1.20759	0.000967715
RPL37P2	2.63217	0.00434831
RPL8	1.16535	7.65118e-18
RPLP0P6	1.65413	3.96178e-05
RPN2	1.18252	3.42077e-14
RPS11P5	2.64934	1.68989e-07
RPS14P8	2.02334	0.00455899
RPS15	1.15453	3.28952e-12
RPS19	1.01019	1.85615e-11
RPS19P1	3.98134	0.00072952
RPS2	1.23932	1.2442e-30
RPS21	1.60295	2.64932e-29
RPS23P8	1.59023	0.00647274
RPS2P46	1.26174	0.00510258
RPS2P5	1.13415	1.69765e-07
RPS5	1.10277	7.08981e-10
RPS7P1	1.43515	0.000610785
RRM2	1.71433	2.70057e-06
RRP9	1.62325	7.11348e-07
RRS1	1.56706	4.96298e-06
RSAD2	-1.30896	0.00188214
RSL1D1	1.13958	0.000575959
RTKN	1.39031	0.00172265
RUBCNL	1.88646	2.20021e-05
RUVBL1	1.57054	0.00380563
RUVBL2	1.20078	8.54594e-05
S100A11	2.10389	2.35184e-88
S100A2	4.46805	1.63e-06
S100A9	1.13236	0.00065519
S100B	-2.06664	2.84355e-06
S100P	2.58064	1.51547e-17
SAA1	2.10733	6.49447e-07
SAMD9	-1.03036	0.00366634
SAPCD2	2.21834	3.61542e-08
SCARA3	-1.32322	0.00333242
SCARA5	-4.56201	9.24488e-25
SCARNA13	5.36267	3.82989e-18
SCARNA9	3.98251	1.52823e-05
SCD	2.54582	1.03068e-36
SCG2	-1.97184	0.0001804
SCGN	-4.70161	3.52429e-13
SCIN	-2.46654	3.37167e-07
SCN7A	-4.30647	0.000122201
SCNN1B	-4.06369	1.72359e-30
SCNN1G	-4.33791	6.11105e-05
SCUBE2	-2.33138	0.00418422
SDCBP2	-2.12823	5.68812e-44
SECTM1	-2.69957	3.0229e-42
SELENBP1	-1.84054	3.92983e-105
SELENOP	-2.95269	1.0666e-31
SEMA3G	-1.72315	0.00434831
SEMA6A	-2.09198	2.38715e-07
SEMA6D	-2.82277	4.66572e-06
SERPINB5	3.86985	9.33993e-15
SERPINE1	2.2639	8.23519e-07
SERPINE2	1.61714	0.00321158
SERPINH1	1.35585	1.43478e-06
SET	1.04923	4.64504e-06
SEZ6L2	1.38331	0.00279937
SFRP1	-3.86311	4.40668e-12
SFRP4	3.46498	4.28221e-09
SGCE	-1.45266	0.000432177
SGK1	-2.45416	3.09157e-17
SGK2	-1.48109	1.8778e-08
SH2D7	-3.55605	0.00195416
SH3BGR	-1.61711	0.00260278
SHH	2.36562	0.00372461
SHISAL1	-2.76653	0.00635107
SHMT2	1.68864	5.52204e-09
SI	-2.93868	7.53818e-08
SIAE	-1.29522	1.86609e-11
SIGMAR1	1.40584	1.35569e-09
SINHCAF	1.39361	0.000929955
SKA3	2.30455	0.000247984
SLAMF7	-1.51461	8.75448e-06
SLBP	1.00838	0.00610684
SLC12A2	1.77741	1.24397e-12
SLC13A2	-1.99958	3.4186e-08
SLC15A1	-2.45836	0.000195092
SLC16A9	-2.10415	1.8222e-08
SLC17A4	-3.14416	2.48867e-10
SLC17A9	2.58957	9.31514e-06
SLC1A1	-1.62917	5.32667e-09
SLC1A5	1.30669	2.27415e-09
SLC20A1	-1.3493	3.14112e-11
SLC22A18AS	-2.16937	1.4705e-13
SLC22A23	-1.27931	2.45294e-05
SLC22A3	2.27591	0.00188214
SLC22A5	-1.6731	0.000324883
SLC23A1	-2.72212	3.59629e-05
SLC25A20	-1.33777	1.62595e-11
SLC25A23	-1.51638	1.32878e-18
SLC25A34	-3.84189	8.07285e-07
SLC26A2	-3.90398	9.19956e-163
SLC26A3	-4.35858	7.40029e-167
SLC28A2	-1.55628	0.0049464
SLC29A1	1.35648	8.25186e-05
SLC2A1	1.97276	3.46125e-15
SLC2A4	-2.40311	0.000156841
SLC30A10	-5.54871	3.05607e-05
SLC35D1	-1.02314	2.06738e-07
SLC35D3	4.64271	0.00342021
SLC36A1	-1.76458	3.7865e-08
SLC37A2	-1.7142	0.000195667
SLC38A5	2.14959	1.92035e-08
SLC39A10	2.22373	0.00333242
SLC39A5	-1.12442	1.57294e-18
SLC3A1	-1.45288	0.000823285
SLC3A2	1.30523	2.09197e-05
SLC41A2	-1.28091	6.56732e-05
SLC44A4	-1.318	8.18813e-53
SLC46A3	-1.1416	4.39694e-07
SLC4A4	-4.30397	1.35197e-35
SLC51A	-3.99444	3.23433e-15
SLC51B	-3.89412	7.55099e-63
SLC52A2	1.29588	2.97095e-06
SLC5A6	1.99783	1.1313e-07
SLC6A19	-5.0998	9.8624e-13
SLC6A20	2.46227	0.00434831
SLC6A6	3.07555	4.71519e-10
SLC6A9	-1.3271	0.000128122
SLC7A1	1.34337	0.000748792
SLC7A5	3.28089	1.33181e-24
SLC9A1	-1.24421	1.62404e-10
SLC9A2	-1.90091	1.09589e-09
SLC9A3	-3.58755	4.4964e-63
SLC9A3-AS1	1.85188	0.00643877
SLCO2A1	-1.9291	4.50583e-12
SLCO4A1	3.67017	2.46888e-14
SLCO4A1-AS1	3.88558	2.56587e-06
SLIT3	-2.18748	0.000277668
SMIM14	-1.52218	4.0642e-14
SMIM32	-1.48421	0.000170771
SMIM6	-1.58027	2.50254e-05
SMOX	2.5507	6.90397e-05
SMPD1	-1.58803	1.79564e-15
SMPD3	-1.17216	1.49628e-05
SMPDL3A	-2.37665	2.73051e-29
SMTN	-1.2893	6.71205e-07
SNCG	-1.61148	0.000536279
SND1	1.16511	1.15451e-05
SNHG1	2.01412	2.26102e-05
SNHG15	2.03303	0.00145421
SNHG17	2.31867	7.71996e-06
SNHG25	5.02026	7.00229e-25
SNHG3	1.7218	0.00184781
SNHG6	1.55407	2.80843e-10
SNHG8	1.03696	0.000312971
SNORA26	2.89113	0.000311386
SNORA33	2.47332	3.86469e-05
SNORA71C	4.3646	1.31479e-07
SNORA73B	8.0681	1.1731e-73
SNORD104	2.40064	2.44086e-10
SNORD15B	5.4611	3.22398e-13
SNORD89	2.65369	0.00260278
SNRPB	1.32618	2.27328e-17
SNRPD2	1.09692	9.86941e-08
SNRPF	1.38988	0.000269508
SNRPGP2	1.47984	0.00194117
SNTB1	2.50382	2.50254e-05
SOD3	1.17516	3.06447e-05
SORBS1	-1.78848	8.10995e-10
SORBS2	-1.49977	0.00408253
SORD	1.61681	0.00661609
SOWAHA	-1.08378	7.60721e-05
SOX4	1.91709	1.99755e-08
SOX9	2.0792	1.18275e-18
SP5	3.85547	4.66572e-06
SP6	2.16407	0.00188214
SPARC	1.69662	3.13285e-28
SPARCL1	-1.89803	4.80245e-24
SPIB	-4.39671	1.07894e-16
SPINDOC	1.66151	0.0046133
SPNS2	2.00256	1.29701e-06
SPON1	-1.11864	8.24481e-08
SPON2	1.45647	0.00464365
SPP1	4.2934	1.22078e-44
SPPL2A	-1.36236	1.77568e-09
SPTBN2	3.34557	0.00149152
SQLE	1.94868	1.14587e-07
SQOR	-1.29752	1.04807e-24
SRI	-1.38185	8.26617e-27
SRM	1.60605	1.80283e-09
SRPK1	1.11194	0.00389782
SRPX	-2.45427	3.29241e-12
SRPX2	3.24854	9.88727e-10
SSBP4	1.17812	0.00414946
ST6GALNAC1	-1.25277	1.83632e-17
ST6GALNAC6	-2.42031	1.33605e-22
STAB1	-1.31716	1.01727e-05
STC2	3.89976	0.000403026
STIP1	1.00623	0.00165805
STMN1	1.151	0.00188501
STMN2	-3.27518	1.32597e-10
STMN3	1.49632	0.00102205
STUM	-2.7956	0.00635107
STX16	1.22168	0.00666884
STYK1	-1.48546	3.86469e-05
SUCLG2	-1.11378	1.04569e-23
SUGCT	-1.88225	0.00442922
SULF1	2.18354	4.2647e-09
SULT1A1	-1.9878	6.28213e-07
SULT1A2	-3.6426	2.86126e-09
SULT1B1	-2.41401	3.8607e-30
SULT2B1	3.16761	1.64519e-06
SVIL	-1.63628	1.45908e-09
SYNM	-3.90233	8.70906e-21
SYNPO	-1.47313	2.62286e-09
SYNPO2	-3.23656	4.17167e-17
SYT7	1.94477	0.000265584
SYTL2	-1.03723	0.000112988
TACR2	-3.40044	6.47138e-11
TACSTD2	5.0535	1.94477e-17
TAF1D	1.60559	0.00550069
TAGLN	-2.56372	3.89934e-14
TBRG4	1.08282	0.00570738
TBX10	-1.5493	0.000473306
TCEA3	-1.24485	1.82092e-14
TCF21	-2.07819	0.00442922
TCN1	7.55078	2.43412e-19
TCN2	-1.45303	2.51512e-10
TDGF1	3.23353	8.81757e-05
TDP2	-1.59993	1.3571e-31
TEAD4	2.47819	1.17919e-06
TEF	-1.58182	1.89681e-06
TENT5B	-2.62147	0.000291712
TENT5C	-1.70242	1.21348e-09
TESC	4.79602	2.58117e-26
TFCP2L1	-1.04647	5.52387e-06
TFDP1	1.12702	0.000151485
TFF1	1.82976	3.57887e-07
TFF2	3.60491	1.03663e-13
TGFB1I1	-1.18605	2.83939e-05
TGFBI	3.44082	1.52259e-58
TGIF2	2.13918	7.37174e-05
THBS2	2.67188	2.13436e-12
THBS4	-1.5415	0.00023501
THEM6	1.34813	0.000217965
THRB	-2.10855	0.00442922
THY1	1.54683	0.000427897
TIMP1	2.22046	4.32447e-47
TINAG	-1.25313	0.000198881
TJP3	-1.00649	1.25228e-13
TK1	1.12247	8.41533e-05
TKT	1.31034	1.41297e-06
TLCD1	1.46294	0.00355805
TLCD2	-1.31488	0.000537381
TLR3	-1.7791	0.000547237
TM4SF1	1.47458	4.21429e-07
TM6SF2	-2.95296	0.000519359
TMCC3	-2.18278	5.33584e-13
TMEM100	-3.58077	0.000275
TMEM132A	2.76426	0.000913918
TMEM140	-1.02447	3.25923e-05
TMEM147	1.25697	3.95551e-06
TMEM160	1.75168	3.18505e-06
TMEM161A	1.43172	0.00161422
TMEM171	-2.08601	7.20471e-27
TMEM211	3.90331	0.00131368
TMEM220	-2.73047	1.52823e-05
TMEM236	-3.38298	1.47642e-19
TMEM238L	-1.66287	8.42683e-20
TMEM253	-2.78685	0.000121337
TMEM35A	-3.68538	1.08441e-07
TMEM37	-2.88755	5.68103e-41
TMEM54	-1.07012	5.16123e-52
TMEM56	-1.25501	0.000114168
TMEM63A	1.40213	0.000399794
TMEM72	-4.23286	4.0984e-09
TMEM82	-3.15717	2.07368e-11
TMEM9	1.18344	0.00257094
TMEM97	1.8485	2.25925e-07
TMIGD1	-6.0575	1.52744e-76
TMOD1	-2.45693	0.00635107
TMPRSS2	-1.15331	2.73257e-22
TMSB10P1	2.4415	0.000191658
TNFRSF10B	1.51278	0.000249246
TNFRSF11B	2.21321	0.00294055
TNFRSF12A	2.63798	1.28185e-14
TNFRSF17	-3.00274	2.07368e-11
TNFSF10	-1.25596	1.80431e-15
TNFSF12	-1.01849	8.27528e-05
TNFSF9	3.90545	2.75159e-05
TNNC2	1.56183	0.000220694
TNS1	-2.3432	4.86985e-13
TNS4	3.61731	1.34838e-19
TNXB	-3.67049	2.99452e-08
TOMM34	1.98216	3.49227e-13
TOP1MT	1.99898	0.000204726
TOP2A	1.68634	1.00387e-06
TOX	-1.22021	0.00294055
TP53INP2	-2.33266	1.15611e-33
TPD52L2	1.12132	0.000460701
TPM1	-1.27148	1.12012e-10
TPM2	-2.27092	8.55344e-14
TPSAB1	-1.53117	2.44632e-07
TPSB2	-1.74769	2.33688e-08
TPSG1	-1.95422	3.57835e-13
TPX2	2.0867	4.59935e-12
TRANK1	-1.88089	1.63143e-07
TRAP1	1.48102	3.86408e-05
TRIB3	4.05695	2.77364e-20
TRIM28	1.13013	1.99632e-08
TRIM29	4.59961	1.95944e-08
TRIM40	-2.90153	1.63e-06
TRIP13	2.53281	0.000182772
TRIP6	1.38756	0.000113437
TRMT1	1.54618	0.000736178
TRMT112	1.20274	3.70775e-07
TROAP	2.12654	0.00188214
TRPM6	-3.92941	1.2081e-14
TSC22D3	-1.06365	1.03955e-07
TSPAN1	-2.07622	1.22245e-89
TSPAN2	-1.47025	0.00010646
TSPAN7	-2.57245	1.92186e-22
TST	-1.33743	6.87252e-56
TSTA3	1.42241	6.13161e-08
TTC22	-1.48658	5.37142e-08
TTYH3	1.71073	9.12407e-08
TUBAL3	-2.36613	6.34608e-16
TWNK	1.69637	0.00552822
TXNIP	-1.28128	9.87348e-43
UBD	2.02711	4.39607e-06
UBE2C	2.33084	9.43672e-24
UBE2S	2.00016	3.40255e-05
UBE2T	1.75224	7.25492e-07
UBXN10-AS1	-2.57118	0.000221611
UCA1	4.24069	7.13681e-11
UCHL1	-1.72575	4.24417e-05
UCKL1	1.41038	0.000255165
UGDH	-1.57616	2.33343e-24
UGP2	-1.87898	2.75425e-29
UGT1A10	-3.44191	4.73175e-16
UGT1A8	-4.1097	1.12222e-07
UGT2A3	-3.01376	4.6319e-30
UGT2B15	-2.94766	1.89667e-15
UGT2B17	-3.82747	7.58522e-101
UNC5CL	2.209	0.00593224
URAD	-1.16345	7.48479e-08
USP2	-3.81806	2.85874e-10
UTP14A	1.59077	0.00370263
VAMP2	-1.01651	1.96136e-07
VARS	1.27904	0.000461525
VCAN	1.8147	0.00454453
VEGFA	1.72272	0.000639338
VILL	-1.28232	3.32826e-10
VIP	-3.27744	4.19267e-28
VIPR1	-1.48117	1.44512e-07
VPS9D1-AS1	2.71006	0.000117197
VSIG2	-2.61723	3.67437e-53
VSIG4	-1.31749	4.36129e-07
VSIR	-1.45055	8.70365e-11
VSNL1	2.98134	1.43592e-05
VWA2	4.19518	2.56587e-06
VWA5A	-1.22089	1.26483e-06
WDR34	1.0716	0.000864152
WDR4	1.70918	0.00552822
WDR43	1.47981	0.000328653
WDR77	1.57408	3.32403e-05
WISP2	-3.34723	0.00635107
WNT11	2.80102	5.57042e-06
WNT2	5.7556	0.000244365
WSCD1	-2.83988	1.05191e-05
XDH	-2.11037	4.94987e-14
XPNPEP2	-1.92242	2.04484e-05
XPOT	1.62059	0.000189201
YDJC	1.53716	2.51044e-05
YTHDF1	1.23614	0.000358266
ZBTB7B	-1.29726	1.04316e-17
ZBTB7C	-1.93967	5.3163e-08
ZDHHC9	1.39693	3.4994e-05
ZEB1	-1.2276	0.00523057
ZER1	-1.06885	4.77203e-09
ZFAS1	1.99832	1.86781e-16
ZG16	-4.48379	3.76014e-74
ZIC2	6.32193	0.0039079
ZMYND19	1.61861	0.00155703
ZNF121	1.97348	0.00599817
ZNF575	-1.91223	0.00434831
ZNF703	1.17804	6.14143e-07
ZZEF1	-1.49287	6.60748e-07
