# Supplementary material for: Ferroptosis-related Genes for Overall Survival Prediction in Patients with Colorectal Cancer can be Inhibited by Gallic acid
Source: Int J Biol Sci. 2021 Mar 1;17(4):942–56. doi: 10.7150/ijbs.57164 (PMC8040315; doi:10.7150/ijbs.57164)
Supplement: Supplementary file 1 — Supplementary figures and tables. [file ijbsv17p0942s1.zip › Supplementary material/supplementary table S3 30 differentially expressed genes related to ferroptosis in colon cancer.xlsx]

## Sheet: Sheet1
30 differentially expressed genes related to ferroptosis in colon cancer.
Gene	log2(fc)	PValue
MT1G	-3.1909	5.01872e-83
PRDX6	-1.22362	2.28767e-39
CA9	5.87491	5.13122e-29
FTH1	-0.698602	9.8481e-27
MYC	2.11511	1.18331e-26
HMOX1	-1.46091	1.04767e-14
NCOA4	-0.740827	8.81295e-14
EPAS1	-1.01585	8.88845e-12
HILPDA	2.5948	1.43215e-08
MIF	1.45659	1.44964e-08
CD44	1.59434	1.43427e-07
GOT1	-0.53217	1.00858e-06
PRNP	-0.592906	1.43445e-05
AURKA	1.77279	1.84575e-05
SLC3A2	1.30523	2.09197e-05
SESN2	-0.99372	2.99451e-05
PROM2	-0.991958	0.000245782
ITGA6	0.953277	0.000337947
LPCAT3	-1.05669	0.00058687
EGLN1	-0.645786	0.00161422
TFRC	0.848751	0.00585786
PRC1	1.41575	0.00923733
GPX4	0.748264	0.0106596
SLC11A2	1.38961	0.011171
SLC7A11	3.08785	0.0129465
ACSL6	4.59732	0.0156289
HMGB1	0.859077	0.0179768
CDKN2A	3.13335	0.0214916
ACSL4	1.23245	0.0396875
TP53	0.854568	0.0421065
