# Supplementary material for: Ferroptosis-related Genes for Overall Survival Prediction in Patients with Colorectal Cancer can be Inhibited by Gallic acid
Source: Int J Biol Sci. 2021 Mar 1;17(4):942–56. doi: 10.7150/ijbs.57164 (PMC8040315; doi:10.7150/ijbs.57164)
Supplement: Supplementary file 1 — Supplementary figures and tables. [file ijbsv17p0942s1.zip › Supplementary material/supplementary table S4 GO analysis and KEGG analysis items displayed.xlsx]

## Sheet: Sheet1
BP ID	term description	observed gene count	background gene count	strength	false discovery rate	matching proteins in your network (IDs)	matching proteins in your network (labels)
GO:0042221	response to chemical	23	4153	0.56	4.94e-08	9606.ENSP00000215754,9606.ENSP00000216117,9606.ENSP00000253063,9606.ENSP00000257696,9606.ENSP00000263734,9606.ENSP00000269305,9606.ENSP00000280612,9606.ENSP00000339787,9606.ENSP00000342026,9606.ENSP00000345347,9606.ENSP00000346103,9606.ENSP00000353224,9606.ENSP00000355601,9606.ENSP00000359539,9606.ENSP00000367123,9606.ENSP00000367608,9606.ENSP00000368752,9606.ENSP00000378364,9606.ENSP00000386896,…	MIF,HMOX1,SESN2,HILPDA,EPAS1,TP53,SLC7A11,ACSL4,PRDX6,HMGB1,GPX4,TFRC,EGLN1,GOT1,SLC3A2,CA9,PRNP,SLC11A2,ITGA6,MT1G,CD44,NCOA4,MYC
GO:0048522	positive regulation of cellular process	22	4898	0.47	2.94e-06	9606.ENSP00000215754,9606.ENSP00000216117,9606.ENSP00000216911,9606.ENSP00000253063,9606.ENSP00000257696,9606.ENSP00000263734,9606.ENSP00000269305,9606.ENSP00000318270,9606.ENSP00000339787,9606.ENSP00000342026,9606.ENSP00000345347,9606.ENSP00000353224,9606.ENSP00000355601,9606.ENSP00000359539,9606.ENSP00000368752,9606.ENSP00000377793,9606.ENSP00000378364,9606.ENSP00000386896,9606.ENSP00000398632,…	MIF,HMOX1,AURKA,SESN2,HILPDA,EPAS1,TP53,PROM2,ACSL4,PRDX6,HMGB1,TFRC,EGLN1,GOT1,PRNP,PRC1,SLC11A2,ITGA6,CD44,CDKN2A,NCOA4,MYC
GO:0070887	cellular response to chemical stimulus	20	2672	0.69	1.67e-08	9606.ENSP00000215754,9606.ENSP00000216117,9606.ENSP00000253063,9606.ENSP00000257696,9606.ENSP00000263734,9606.ENSP00000269305,9606.ENSP00000342026,9606.ENSP00000345347,9606.ENSP00000346103,9606.ENSP00000353224,9606.ENSP00000355601,9606.ENSP00000359539,9606.ENSP00000367608,9606.ENSP00000368752,9606.ENSP00000378364,9606.ENSP00000386896,9606.ENSP00000391397,9606.ENSP00000398632,9606.ENSP00000463027,…	MIF,HMOX1,SESN2,HILPDA,EPAS1,TP53,PRDX6,HMGB1,GPX4,TFRC,EGLN1,GOT1,CA9,PRNP,SLC11A2,ITGA6,MT1G,CD44,NCOA4,MYC
GO:0006950	response to stress	19	3267	0.58	1.32e-06	9606.ENSP00000215754,9606.ENSP00000216117,9606.ENSP00000216911,9606.ENSP00000253063,9606.ENSP00000257696,9606.ENSP00000263734,9606.ENSP00000269305,9606.ENSP00000280612,9606.ENSP00000342026,9606.ENSP00000345347,9606.ENSP00000346103,9606.ENSP00000355601,9606.ENSP00000359539,9606.ENSP00000367608,9606.ENSP00000368752,9606.ENSP00000378364,9606.ENSP00000398632,9606.ENSP00000418915,9606.ENSP00000479618	MIF,HMOX1,AURKA,SESN2,HILPDA,EPAS1,TP53,SLC7A11,PRDX6,HMGB1,GPX4,EGLN1,GOT1,CA9,PRNP,SLC11A2,CD44,CDKN2A,MYC
GO:0065008	regulation of biological quality	19	3559	0.54	4.08e-06	9606.ENSP00000215754,9606.ENSP00000216117,9606.ENSP00000216911,9606.ENSP00000253063,9606.ENSP00000257696,9606.ENSP00000263734,9606.ENSP00000269305,9606.ENSP00000273550,9606.ENSP00000280612,9606.ENSP00000342026,9606.ENSP00000345347,9606.ENSP00000353224,9606.ENSP00000355601,9606.ENSP00000359539,9606.ENSP00000368752,9606.ENSP00000378364,9606.ENSP00000418915,9606.ENSP00000463027,9606.ENSP00000479618	MIF,HMOX1,AURKA,SESN2,HILPDA,EPAS1,TP53,FTH1,SLC7A11,PRDX6,HMGB1,TFRC,EGLN1,GOT1,PRNP,SLC11A2,CDKN2A,NCOA4,MYC
CC ID	term description	observed gene count	background gene count	strength	false discovery rate	matching proteins in your network (IDs)	matching proteins in your network (labels)
GO:0043227	membrane-bounded organelle	29	11244	0.23	0.00016	9606.ENSP00000215754,9606.ENSP00000216117,9606.ENSP00000216911,9606.ENSP00000253063,9606.ENSP00000257696,9606.ENSP00000261407,9606.ENSP00000263734,9606.ENSP00000269305,9606.ENSP00000273550,9606.ENSP00000280612,9606.ENSP00000318270,9606.ENSP00000339787,9606.ENSP00000342026,9606.ENSP00000345347,9606.ENSP00000346103,9606.ENSP00000353224,9606.ENSP00000355601,9606.ENSP00000359539,9606.ENSP00000367123,…	MIF,HMOX1,AURKA,SESN2,HILPDA,LPCAT3,EPAS1,TP53,FTH1,SLC7A11,PROM2,ACSL4,PRDX6,HMGB1,GPX4,TFRC,EGLN1,GOT1,SLC3A2,CA9,ACSL6,PRNP,PRC1,SLC11A2,MT1G,CD44,CDKN2A,NCOA4,MYC
GO:0043229	intracellular organelle	29	12193	0.19	0.001	9606.ENSP00000215754,9606.ENSP00000216117,9606.ENSP00000216911,9606.ENSP00000253063,9606.ENSP00000257696,9606.ENSP00000261407,9606.ENSP00000263734,9606.ENSP00000269305,9606.ENSP00000273550,9606.ENSP00000280612,9606.ENSP00000318270,9606.ENSP00000339787,9606.ENSP00000342026,9606.ENSP00000345347,9606.ENSP00000346103,9606.ENSP00000353224,9606.ENSP00000355601,9606.ENSP00000359539,9606.ENSP00000367123,…	MIF,HMOX1,AURKA,SESN2,HILPDA,LPCAT3,EPAS1,TP53,FTH1,SLC7A11,PROM2,ACSL4,PRDX6,HMGB1,GPX4,TFRC,EGLN1,GOT1,SLC3A2,CA9,ACSL6,PRNP,PRC1,SLC11A2,MT1G,CD44,CDKN2A,NCOA4,MYC
GO:0043231	intracellular membrane-bounded organelle	27	10365	0.23	0.001	9606.ENSP00000215754,9606.ENSP00000216117,9606.ENSP00000216911,9606.ENSP00000253063,9606.ENSP00000257696,9606.ENSP00000261407,9606.ENSP00000263734,9606.ENSP00000269305,9606.ENSP00000273550,9606.ENSP00000280612,9606.ENSP00000339787,9606.ENSP00000342026,9606.ENSP00000345347,9606.ENSP00000346103,9606.ENSP00000355601,9606.ENSP00000359539,9606.ENSP00000367123,9606.ENSP00000367608,9606.ENSP00000368566,…	MIF,HMOX1,AURKA,SESN2,HILPDA,LPCAT3,EPAS1,TP53,FTH1,SLC7A11,ACSL4,PRDX6,HMGB1,GPX4,EGLN1,GOT1,SLC3A2,CA9,ACSL6,PRNP,PRC1,SLC11A2,MT1G,CD44,CDKN2A,NCOA4,MYC
GO:0005737	cytoplasm	27	11238	0.2	0.0043	9606.ENSP00000215754,9606.ENSP00000216117,9606.ENSP00000216911,9606.ENSP00000253063,9606.ENSP00000257696,9606.ENSP00000261407,9606.ENSP00000263734,9606.ENSP00000269305,9606.ENSP00000273550,9606.ENSP00000280612,9606.ENSP00000318270,9606.ENSP00000339787,9606.ENSP00000342026,9606.ENSP00000345347,9606.ENSP00000346103,9606.ENSP00000353224,9606.ENSP00000355601,9606.ENSP00000359539,9606.ENSP00000367123,…	MIF,HMOX1,AURKA,SESN2,HILPDA,LPCAT3,EPAS1,TP53,FTH1,SLC7A11,PROM2,ACSL4,PRDX6,HMGB1,GPX4,TFRC,EGLN1,GOT1,SLC3A2,ACSL6,PRNP,PRC1,SLC11A2,MT1G,CD44,CDKN2A,NCOA4
GO:0005634	nucleus	21	6892	0.3	0.0043	9606.ENSP00000215754,9606.ENSP00000216117,9606.ENSP00000216911,9606.ENSP00000253063,9606.ENSP00000257696,9606.ENSP00000263734,9606.ENSP00000269305,9606.ENSP00000342026,9606.ENSP00000345347,9606.ENSP00000346103,9606.ENSP00000355601,9606.ENSP00000359539,9606.ENSP00000367123,9606.ENSP00000367608,9606.ENSP00000368752,9606.ENSP00000377793,9606.ENSP00000378364,9606.ENSP00000391397,9606.ENSP00000418915,…	MIF,HMOX1,AURKA,SESN2,HILPDA,EPAS1,TP53,PRDX6,HMGB1,GPX4,EGLN1,GOT1,SLC3A2,CA9,PRNP,PRC1,SLC11A2,MT1G,CDKN2A,NCOA4,MYC
MF ID	term description	observed gene count	background gene count	strength	false discovery rate	matching proteins in your network (IDs)	matching proteins in your network (labels)
GO:0005488	binding	28	11878	0.19	0.0147	9606.ENSP00000215754,9606.ENSP00000216117,9606.ENSP00000216911,9606.ENSP00000253063,9606.ENSP00000257696,9606.ENSP00000263734,9606.ENSP00000269305,9606.ENSP00000273550,9606.ENSP00000318270,9606.ENSP00000339787,9606.ENSP00000342026,9606.ENSP00000345347,9606.ENSP00000346103,9606.ENSP00000353224,9606.ENSP00000355601,9606.ENSP00000359539,9606.ENSP00000367123,9606.ENSP00000367608,9606.ENSP00000368566,…	MIF,HMOX1,AURKA,SESN2,HILPDA,EPAS1,TP53,FTH1,PROM2,ACSL4,PRDX6,HMGB1,GPX4,TFRC,EGLN1,GOT1,SLC3A2,CA9,ACSL6,PRNP,PRC1,SLC11A2,ITGA6,MT1G,CD44,CDKN2A,NCOA4,MYC
GO:0019899	enzyme binding	12	2197	0.55	0.0147	9606.ENSP00000215754,9606.ENSP00000216117,9606.ENSP00000216911,9606.ENSP00000263734,9606.ENSP00000269305,9606.ENSP00000342026,9606.ENSP00000345347,9606.ENSP00000355601,9606.ENSP00000368566,9606.ENSP00000368752,9606.ENSP00000377793,9606.ENSP00000418915	MIF,HMOX1,AURKA,EPAS1,TP53,PRDX6,HMGB1,EGLN1,ACSL6,PRNP,PRC1,CDKN2A
GO:0042802	identical protein binding	9	1754	0.52	0.0155	9606.ENSP00000215754,9606.ENSP00000216117,9606.ENSP00000269305,9606.ENSP00000342026,9606.ENSP00000346103,9606.ENSP00000353224,9606.ENSP00000368566,9606.ENSP00000368752,9606.ENSP00000377793	MIF,HMOX1,TP53,PRDX6,GPX4,TFRC,ACSL6,PRNP,PRC1
GO:0046983	protein dimerization activity	8	1301	0.6	0.0147	9606.ENSP00000216117,9606.ENSP00000216911,9606.ENSP00000263734,9606.ENSP00000269305,9606.ENSP00000342026,9606.ENSP00000353224,9606.ENSP00000368566,9606.ENSP00000479618	HMOX1,AURKA,EPAS1,TP53,PRDX6,TFRC,ACSL6,MYC
GO:0046914	transition metal ion binding	7	1051	0.64	0.0155	9606.ENSP00000269305,9606.ENSP00000273550,9606.ENSP00000355601,9606.ENSP00000367608,9606.ENSP00000368752,9606.ENSP00000378364,9606.ENSP00000391397	TP53,FTH1,EGLN1,CA9,PRNP,SLC11A2,MT1G
KEGG ID	term description	observed gene count		strength	false discovery rate	matching proteins in your network (IDs)	matching proteins in your network (labels)
hsa04216	Ferroptosis	13	40	2.33	9.71e-25	9606.ENSP00000216117,9606.ENSP00000261407,9606.ENSP00000269305,9606.ENSP00000273550,9606.ENSP00000280612,9606.ENSP00000339787,9606.ENSP00000346103,9606.ENSP00000353224,9606.ENSP00000367123,9606.ENSP00000368566,9606.ENSP00000368752,9606.ENSP00000378364,9606.ENSP00000463027	HMOX1,LPCAT3,TP53,FTH1,SLC7A11,ACSL4,GPX4,TFRC,SLC3A2,ACSL6,PRNP,SLC11A2,NCOA4
hsa05200	Pathways in cancer	8	515	1.01	4.26e-05	9606.ENSP00000216117,9606.ENSP00000263734,9606.ENSP00000269305,9606.ENSP00000355601,9606.ENSP00000386896,9606.ENSP00000418915,9606.ENSP00000463027,9606.ENSP00000479618	HMOX1,EPAS1,TP53,EGLN1,ITGA6,CDKN2A,NCOA4,MYC
hsa04978	Mineral absorption	4	51	1.71	4.8e-05	9606.ENSP00000216117,9606.ENSP00000273550,9606.ENSP00000378364,9606.ENSP00000391397	HMOX1,FTH1,SLC11A2,MT1G
hsa05206	MicroRNAs in cancer	5	149	1.34	8.54e-05	9606.ENSP00000216117,9606.ENSP00000269305,9606.ENSP00000398632,9606.ENSP00000418915,9606.ENSP00000479618	HMOX1,TP53,CD44,CDKN2A,MYC
hsa05216	Thyroid cancer	3	37	1.72	0.00062	9606.ENSP00000269305,9606.ENSP00000463027,9606.ENSP00000479618	TP53,NCOA4,MYC
hsa05219	Bladder cancer	3	41	1.68	0.00069	9606.ENSP00000269305,9606.ENSP00000418915,9606.ENSP00000479618	TP53,CDKN2A,MYC
hsa05225	Hepatocellular carcinoma	4	163	1.2	0.0017	9606.ENSP00000216117,9606.ENSP00000269305,9606.ENSP00000418915,9606.ENSP00000479618	HMOX1,TP53,CDKN2A,MYC
hsa04115	p53 signaling pathway	3	68	1.46	0.0022	9606.ENSP00000253063,9606.ENSP00000269305,9606.ENSP00000418915	SESN2,TP53,CDKN2A
hsa00061	Fatty acid biosynthesis	2	12	2.04	0.0023	9606.ENSP00000339787,9606.ENSP00000368566	ACSL4,ACSL6
hsa05220	Chronic myeloid leukemia	3	76	1.41	0.0024	9606.ENSP00000269305,9606.ENSP00000418915,9606.ENSP00000479618	TP53,CDKN2A,MYC
hsa00360	Phenylalanine metabolism	2	17	1.88	0.0035	9606.ENSP00000215754,9606.ENSP00000359539	MIF,GOT1
hsa04066	HIF-1 signaling pathway	3	98	1.3	0.0035	9606.ENSP00000216117,9606.ENSP00000353224,9606.ENSP00000355601	HMOX1,TFRC,EGLN1
hsa04640	Hematopoietic cell lineage	3	94	1.32	0.0035	9606.ENSP00000353224,9606.ENSP00000386896,9606.ENSP00000398632	TFRC,ITGA6,CD44
hsa05222	Small cell lung cancer	3	92	1.33	0.0035	9606.ENSP00000269305,9606.ENSP00000386896,9606.ENSP00000479618	TP53,ITGA6,MYC
hsa04110	Cell cycle	3	123	1.2	0.0062	9606.ENSP00000269305,9606.ENSP00000418915,9606.ENSP00000479618	TP53,CDKN2A,MYC
hsa00350	Tyrosine metabolism	2	36	1.56	0.0096	9606.ENSP00000215754,9606.ENSP00000359539	MIF,GOT1
hsa04218	Cellular senescence	3	156	1.1	0.0107	9606.ENSP00000269305,9606.ENSP00000418915,9606.ENSP00000479618	TP53,CDKN2A,MYC
hsa00071	Fatty acid degradation	2	44	1.47	0.0125	9606.ENSP00000339787,9606.ENSP00000368566	ACSL4,ACSL6
hsa01212	Fatty acid metabolism	2	48	1.43	0.014	9606.ENSP00000339787,9606.ENSP00000368566	ACSL4,ACSL6
hsa05169	Epstein-Barr virus infection	3	194	1	0.0166	9606.ENSP00000269305,9606.ENSP00000398632,9606.ENSP00000479618	TP53,CD44,MYC
