# Supplementary material for: Ferroptosis-related Genes for Overall Survival Prediction in Patients with Colorectal Cancer can be Inhibited by Gallic acid
Source: Int J Biol Sci. 2021 Mar 1;17(4):942–56. doi: 10.7150/ijbs.57164 (PMC8040315; doi:10.7150/ijbs.57164)
Supplement: Supplementary file 1 — Supplementary figures and tables. [file ijbsv17p0942s1.zip › Supplementary material/supplementary table S5 string_interactions.xlsx]

## Sheet: string_interactions
#node1	node2	node1_string_id	node2_string_id	neighborhood_on_chromosome	gene_fusion	phylogenetic_cooccurrence	homology	coexpression	experimentally_determined_interaction	database_annotated	automated_textmining	combined_score
CDKN2A	TP53	9606.ENSP00000418915	9606.ENSP00000269305	0	0	0	0	0	0.384	0.9	0.968	0.997
EGLN1	EPAS1	9606.ENSP00000355601	9606.ENSP00000263734	0	0	0	0	0.065	0.806	0.9	0.866	0.997
AURKA	TP53	9606.ENSP00000216911	9606.ENSP00000269305	0	0	0	0	0.095	0.379	0.9	0.931	0.995
SLC3A2	SLC7A11	9606.ENSP00000367123	9606.ENSP00000280612	0	0	0	0	0.104	0.58	0.9	0.86	0.994
CDKN2A	MYC	9606.ENSP00000418915	9606.ENSP00000479618	0	0	0	0	0	0.379	0.9	0.902	0.993
FTH1	TFRC	9606.ENSP00000273550	9606.ENSP00000353224	0	0	0	0	0.061	0.379	0.9	0.677	0.978
SESN2	TP53	9606.ENSP00000253063	9606.ENSP00000269305	0	0	0	0	0	0	0.9	0.753	0.974
CA9	EPAS1	9606.ENSP00000367608	9606.ENSP00000263734	0	0	0	0	0.069	0	0.9	0.699	0.969
MYC	TP53	9606.ENSP00000479618	9606.ENSP00000269305	0	0	0	0	0.091	0.139	0	0.964	0.969
HMGB1	TP53	9606.ENSP00000345347	9606.ENSP00000269305	0	0	0	0	0.063	0.904	0	0.672	0.968
AURKA	PRC1	9606.ENSP00000216911	9606.ENSP00000377793	0	0	0	0	0.927	0.055	0	0.402	0.955
FTH1	NCOA4	9606.ENSP00000273550	9606.ENSP00000463027	0	0	0	0	0.062	0.379	0.8	0.64	0.952
CD44	TP53	9606.ENSP00000398632	9606.ENSP00000269305	0	0	0	0	0	0.379	0	0.867	0.914
GOT1	MIF	9606.ENSP00000359539	9606.ENSP00000215754	0	0	0	0	0.045	0	0.9	0.145	0.911
GPX4	PRDX6	9606.ENSP00000346103	9606.ENSP00000342026	0	0	0	0	0.063	0.495	0	0.749	0.871
SLC11A2	TFRC	9606.ENSP00000378364	9606.ENSP00000353224	0	0	0	0	0.061	0	0	0.86	0.863
MIF	TP53	9606.ENSP00000215754	9606.ENSP00000269305	0	0	0	0	0.061	0.4	0	0.67	0.797
FTH1	SLC3A2	9606.ENSP00000273550	9606.ENSP00000367123	0	0	0	0	0	0.135	0	0.756	0.779
ACSL4	ACSL6	9606.ENSP00000339787	9606.ENSP00000368566	0	0	0.419	0.774	0.063	0.262	0.6	0.771	0.773
HMOX1	TP53	9606.ENSP00000216117	9606.ENSP00000269305	0	0	0	0	0.061	0	0	0.761	0.766
FTH1	SLC11A2	9606.ENSP00000273550	9606.ENSP00000378364	0.059	0	0	0	0.053	0	0	0.744	0.752
GPX4	HMOX1	9606.ENSP00000346103	9606.ENSP00000216117	0	0	0	0	0.054	0.17	0	0.706	0.749
CA9	TP53	9606.ENSP00000367608	9606.ENSP00000269305	0	0	0	0	0	0	0	0.721	0.721
CD44	ITGA6	9606.ENSP00000398632	9606.ENSP00000386896	0	0	0	0	0.059	0	0	0.706	0.712
CD44	MYC	9606.ENSP00000398632	9606.ENSP00000479618	0	0	0	0	0.07	0	0	0.681	0.69
CD44	TFRC	9606.ENSP00000398632	9606.ENSP00000353224	0	0	0	0	0	0	0	0.668	0.668
CD44	SLC7A11	9606.ENSP00000398632	9606.ENSP00000280612	0	0	0	0	0	0.379	0	0.474	0.659
AURKA	MYC	9606.ENSP00000216911	9606.ENSP00000479618	0	0	0	0	0.113	0.139	0	0.585	0.656
GOT1	GPX4	9606.ENSP00000359539	9606.ENSP00000346103	0	0	0	0	0.062	0	0	0.619	0.627
HMOX1	SLC11A2	9606.ENSP00000216117	9606.ENSP00000378364	0	0	0	0	0.062	0	0	0.608	0.616
FTH1	HMOX1	9606.ENSP00000273550	9606.ENSP00000216117	0	0	0	0	0.095	0	0	0.58	0.604
NCOA4	TP53	9606.ENSP00000463027	9606.ENSP00000269305	0	0	0	0	0	0	0	0.593	0.593
MYC	TFRC	9606.ENSP00000479618	9606.ENSP00000353224	0	0	0	0	0.096	0	0	0.559	0.584
CD44	SLC3A2	9606.ENSP00000398632	9606.ENSP00000367123	0	0	0	0	0	0.387	0	0.348	0.583
CD44	CDKN2A	9606.ENSP00000398632	9606.ENSP00000418915	0	0	0	0	0.061	0.139	0	0.512	0.571
CA9	EGLN1	9606.ENSP00000367608	9606.ENSP00000355601	0	0	0	0	0	0	0	0.566	0.566
MYC	SESN2	9606.ENSP00000479618	9606.ENSP00000253063	0	0	0	0	0.061	0	0	0.546	0.556
SLC3A2	TFRC	9606.ENSP00000367123	9606.ENSP00000353224	0.051	0	0	0	0.08	0	0	0.529	0.553
AURKA	CDKN2A	9606.ENSP00000216911	9606.ENSP00000418915	0	0	0	0	0.063	0.146	0	0.45	0.521
HMOX1	SLC7A11	9606.ENSP00000216117	9606.ENSP00000280612	0	0	0	0	0	0	0	0.512	0.512
TFRC	TP53	9606.ENSP00000353224	9606.ENSP00000269305	0	0	0	0	0	0.085	0	0.477	0.501
HMOX1	TFRC	9606.ENSP00000216117	9606.ENSP00000353224	0	0	0	0	0	0	0	0.496	0.496
HMGB1	HMOX1	9606.ENSP00000345347	9606.ENSP00000216117	0	0	0	0	0	0	0	0.492	0.492
GPX4	SLC7A11	9606.ENSP00000346103	9606.ENSP00000280612	0	0	0	0	0.062	0.066	0	0.45	0.476
CD44	MIF	9606.ENSP00000398632	9606.ENSP00000215754	0	0	0	0	0	0	0	0.472	0.472
HMGB1	MIF	9606.ENSP00000345347	9606.ENSP00000215754	0	0	0	0	0	0	0	0.471	0.471
MT1G	SLC11A2	9606.ENSP00000391397	9606.ENSP00000378364	0	0	0	0	0	0	0	0.463	0.463
CA9	HMOX1	9606.ENSP00000367608	9606.ENSP00000216117	0	0	0	0	0	0	0	0.456	0.456
CA9	HILPDA	9606.ENSP00000367608	9606.ENSP00000257696	0	0	0	0	0	0	0	0.44	0.44
ACSL4	LPCAT3	9606.ENSP00000339787	9606.ENSP00000261407	0	0	0	0	0.051	0	0	0.432	0.438
EPAS1	MYC	9606.ENSP00000263734	9606.ENSP00000479618	0	0	0	0	0	0.084	0	0.409	0.436
CA9	MYC	9606.ENSP00000367608	9606.ENSP00000479618	0	0	0	0	0.064	0	0	0.414	0.428
CA9	SESN2	9606.ENSP00000367608	9606.ENSP00000253063	0	0	0	0	0	0	0	0.424	0.424
SLC7A11	TP53	9606.ENSP00000280612	9606.ENSP00000269305	0	0	0	0	0	0	0	0.424	0.424
HMOX1	MYC	9606.ENSP00000216117	9606.ENSP00000479618	0	0	0	0	0	0	0	0.421	0.42
ITGA6	MYC	9606.ENSP00000386896	9606.ENSP00000479618	0	0	0	0	0.062	0	0	0.403	0.416
MT1G	TP53	9606.ENSP00000391397	9606.ENSP00000269305	0	0	0	0	0	0	0	0.417	0.416
ACSL4	GPX4	9606.ENSP00000339787	9606.ENSP00000346103	0	0	0	0	0	0	0	0.414	0.414
ITGA6	TP53	9606.ENSP00000386896	9606.ENSP00000269305	0	0	0	0	0	0	0	0.415	0.414
HMOX1	MT1G	9606.ENSP00000216117	9606.ENSP00000391397	0	0	0	0	0	0	0	0.412	0.412
CA9	CD44	9606.ENSP00000367608	9606.ENSP00000398632	0	0	0	0	0	0	0	0.411	0.41
