# Supplementary material for: Ferroptosis-related Genes for Overall Survival Prediction in Patients with Colorectal Cancer can be Inhibited by Gallic acid
Source: Int J Biol Sci. 2021 Mar 1;17(4):942–56. doi: 10.7150/ijbs.57164 (PMC8040315; doi:10.7150/ijbs.57164)
Supplement: Supplementary file 1 — Supplementary figures and tables. [file ijbsv17p0942s1.zip › Supplementary material/supplementary table S6 GO and KEGG entries enriched by 23 genes with significant expression differences in CRC..xlsx]

## Sheet: Sheet1
BP ID	term description	observed gene count	background gene count	strength	false discovery rate	matching proteins in your network (IDs)	matching proteins in your network (labels)
GO:0006950	response to stress	16	3267	0.62	1.37e-05	9606.ENSP00000215754,9606.ENSP00000216117,9606.ENSP00000216911,9606.ENSP00000253063,9606.ENSP00000257696,9606.ENSP00000263734,9606.ENSP00000269305,9606.ENSP00000280612,9606.ENSP00000342026,9606.ENSP00000345347,9606.ENSP00000346103,9606.ENSP00000367608,9606.ENSP00000368752,9606.ENSP00000398632,9606.ENSP00000418915,9606.ENSP00000479618	MIF,HMOX1,AURKA,SESN2,HILPDA,EPAS1,TP53,SLC7A11,PRDX6,HMGB1,GPX4,CA9,PRNP,CD44,CDKN2A,MYC
GO:0006979	response to oxidative stress	8	373	1.26	1.37e-05	9606.ENSP00000216117,9606.ENSP00000253063,9606.ENSP00000263734,9606.ENSP00000269305,9606.ENSP00000280612,9606.ENSP00000342026,9606.ENSP00000346103,9606.ENSP00000368752	HMOX1,SESN2,EPAS1,TP53,SLC7A11,PRDX6,GPX4,PRNP
GO:0042221	response to chemical	18	4153	0.57	1.37e-05	9606.ENSP00000215754,9606.ENSP00000216117,9606.ENSP00000253063,9606.ENSP00000257696,9606.ENSP00000263734,9606.ENSP00000269305,9606.ENSP00000280612,9606.ENSP00000339787,9606.ENSP00000342026,9606.ENSP00000345347,9606.ENSP00000346103,9606.ENSP00000353224,9606.ENSP00000367123,9606.ENSP00000367608,9606.ENSP00000368752,9606.ENSP00000391397,9606.ENSP00000398632,9606.ENSP00000479618	MIF,HMOX1,SESN2,HILPDA,EPAS1,TP53,SLC7A11,ACSL4,PRDX6,HMGB1,GPX4,TFRC,SLC3A2,CA9,PRNP,MT1G,CD44,MYC
GO:0043618	regulation of transcription from RNA polymerase II promoter in response to stress	5	67	1.8	1.37e-05	9606.ENSP00000216117,9606.ENSP00000253063,9606.ENSP00000263734,9606.ENSP00000269305,9606.ENSP00000367608	HMOX1,SESN2,EPAS1,TP53,CA9
GO:0070887	cellular response to chemical stimulus	15	2672	0.68	1.37e-05	9606.ENSP00000215754,9606.ENSP00000216117,9606.ENSP00000253063,9606.ENSP00000257696,9606.ENSP00000263734,9606.ENSP00000269305,9606.ENSP00000342026,9606.ENSP00000345347,9606.ENSP00000346103,9606.ENSP00000353224,9606.ENSP00000367608,9606.ENSP00000368752,9606.ENSP00000391397,9606.ENSP00000398632,9606.ENSP00000479618	MIF,HMOX1,SESN2,HILPDA,EPAS1,TP53,PRDX6,HMGB1,GPX4,TFRC,CA9,PRNP,MT1G,CD44,MYC
CC ID	term description	observed gene count	background gene count	strength	false discovery rate	matching proteins in your network (IDs)	matching proteins in your network (labels)
GO:0009986	cell surface	9	690	1.05	9.11e-06	9606.ENSP00000215754,9606.ENSP00000257696,9606.ENSP00000280612,9606.ENSP00000318270,9606.ENSP00000345347,9606.ENSP00000353224,9606.ENSP00000367123,9606.ENSP00000368752,9606.ENSP00000398632	MIF,HILPDA,SLC7A11,PROM2,HMGB1,TFRC,SLC3A2,PRNP,CD44
GO:0043227	membrane-bounded organelle	23	11244	0.24	0.00029	9606.ENSP00000215754,9606.ENSP00000216117,9606.ENSP00000216911,9606.ENSP00000253063,9606.ENSP00000257696,9606.ENSP00000261407,9606.ENSP00000263734,9606.ENSP00000269305,9606.ENSP00000280612,9606.ENSP00000318270,9606.ENSP00000339787,9606.ENSP00000342026,9606.ENSP00000345347,9606.ENSP00000346103,9606.ENSP00000353224,9606.ENSP00000367123,9606.ENSP00000367608,9606.ENSP00000368752,9606.ENSP00000377793,…	MIF,HMOX1,AURKA,SESN2,HILPDA,LPCAT3,EPAS1,TP53,SLC7A11,PROM2,ACSL4,PRDX6,HMGB1,GPX4,TFRC,SLC3A2,CA9,PRNP,PRC1,MT1G,CD44,CDKN2A,MYC
GO:0043229	intracellular organelle	23	12193	0.21	0.0012	9606.ENSP00000215754,9606.ENSP00000216117,9606.ENSP00000216911,9606.ENSP00000253063,9606.ENSP00000257696,9606.ENSP00000261407,9606.ENSP00000263734,9606.ENSP00000269305,9606.ENSP00000280612,9606.ENSP00000318270,9606.ENSP00000339787,9606.ENSP00000342026,9606.ENSP00000345347,9606.ENSP00000346103,9606.ENSP00000353224,9606.ENSP00000367123,9606.ENSP00000367608,9606.ENSP00000368752,9606.ENSP00000377793,…	MIF,HMOX1,AURKA,SESN2,HILPDA,LPCAT3,EPAS1,TP53,SLC7A11,PROM2,ACSL4,PRDX6,HMGB1,GPX4,TFRC,SLC3A2,CA9,PRNP,PRC1,MT1G,CD44,CDKN2A,MYC
GO:0043231	intracellular membrane-bounded organelle	21	10365	0.24	0.0039	9606.ENSP00000215754,9606.ENSP00000216117,9606.ENSP00000216911,9606.ENSP00000253063,9606.ENSP00000257696,9606.ENSP00000261407,9606.ENSP00000263734,9606.ENSP00000269305,9606.ENSP00000280612,9606.ENSP00000339787,9606.ENSP00000342026,9606.ENSP00000345347,9606.ENSP00000346103,9606.ENSP00000367123,9606.ENSP00000367608,9606.ENSP00000368752,9606.ENSP00000377793,9606.ENSP00000391397,9606.ENSP00000398632,…	MIF,HMOX1,AURKA,SESN2,HILPDA,LPCAT3,EPAS1,TP53,SLC7A11,ACSL4,PRDX6,HMGB1,GPX4,SLC3A2,CA9,PRNP,PRC1,MT1G,CD44,CDKN2A,MYC
GO:0005902	microvillus	3	82	1.49	0.0043	9606.ENSP00000318270,9606.ENSP00000367608,9606.ENSP00000398632	PROM2,CA9,CD44
MF ID	term description	observed gene count	background gene count	strength	false discovery rate	matching proteins in your network (IDs)	matching proteins in your network (labels)
GO:0016684	oxidoreductase activity, acting on peroxide as acceptor	3	43	1.77	0.0055	9606.ENSP00000253063,9606.ENSP00000342026,9606.ENSP00000346103	SESN2,PRDX6,GPX4
GO:0003725	double-stranded RNA binding	3	70	1.56	0.0111	9606.ENSP00000345347,9606.ENSP00000353224,9606.ENSP00000367123	HMGB1,TFRC,SLC3A2
GO:0016209	antioxidant activity	3	79	1.51	0.0111	9606.ENSP00000253063,9606.ENSP00000342026,9606.ENSP00000346103	SESN2,PRDX6,GPX4
GO:0019899	enzyme binding	10	2197	0.59	0.0111	9606.ENSP00000215754,9606.ENSP00000216117,9606.ENSP00000216911,9606.ENSP00000263734,9606.ENSP00000269305,9606.ENSP00000342026,9606.ENSP00000345347,9606.ENSP00000368752,9606.ENSP00000377793,9606.ENSP00000418915	MIF,HMOX1,AURKA,EPAS1,TP53,PRDX6,HMGB1,PRNP,PRC1,CDKN2A
GO:0004602	glutathione peroxidase activity	2	19	1.95	0.0145	9606.ENSP00000342026,9606.ENSP00000346103	PRDX6,GPX4
KEGG ID	term description	observed gene count		strength	false discovery rate	matching proteins in your network (IDs)	matching proteins in your network (labels)
hsa04216	Ferroptosis	9	40	2.28	1.18e-16	9606.ENSP00000216117,9606.ENSP00000261407,9606.ENSP00000269305,9606.ENSP00000280612,9606.ENSP00000339787,9606.ENSP00000346103,9606.ENSP00000353224,9606.ENSP00000367123,9606.ENSP00000368752	HMOX1,LPCAT3,TP53,SLC7A11,ACSL4,GPX4,TFRC,SLC3A2,PRNP
hsa05206	MicroRNAs in cancer	5	149	1.46	3.55e-05	9606.ENSP00000216117,9606.ENSP00000269305,9606.ENSP00000398632,9606.ENSP00000418915,9606.ENSP00000479618	HMOX1,TP53,CD44,CDKN2A,MYC
hsa05219	Bladder cancer	3	41	1.79	0.00051	9606.ENSP00000269305,9606.ENSP00000418915,9606.ENSP00000479618	TP53,CDKN2A,MYC
hsa05225	Hepatocellular carcinoma	4	163	1.32	0.00083	9606.ENSP00000216117,9606.ENSP00000269305,9606.ENSP00000418915,9606.ENSP00000479618	HMOX1,TP53,CDKN2A,MYC
hsa04115	p53 signaling pathway	3	68	1.57	0.0013	9606.ENSP00000253063,9606.ENSP00000269305,9606.ENSP00000418915	SESN2,TP53,CDKN2A
hsa05220	Chronic myeloid leukemia	3	76	1.53	0.0015	9606.ENSP00000269305,9606.ENSP00000418915,9606.ENSP00000479618	TP53,CDKN2A,MYC
hsa05200	Pathways in cancer	5	515	0.92	0.0035	9606.ENSP00000216117,9606.ENSP00000263734,9606.ENSP00000269305,9606.ENSP00000418915,9606.ENSP00000479618	HMOX1,EPAS1,TP53,CDKN2A,MYC
hsa04110	Cell cycle	3	123	1.32	0.0044	9606.ENSP00000269305,9606.ENSP00000418915,9606.ENSP00000479618	TP53,CDKN2A,MYC
hsa04218	Cellular senescence	3	156	1.21	0.0077	9606.ENSP00000269305,9606.ENSP00000418915,9606.ENSP00000479618	TP53,CDKN2A,MYC
hsa05216	Thyroid cancer	2	37	1.66	0.008	9606.ENSP00000269305,9606.ENSP00000479618	TP53,MYC
hsa04978	Mineral absorption	2	51	1.52	0.0117	9606.ENSP00000216117,9606.ENSP00000391397	HMOX1,MT1G
hsa05169	Epstein-Barr virus infection	3	194	1.12	0.0117	9606.ENSP00000269305,9606.ENSP00000398632,9606.ENSP00000479618	TP53,CD44,MYC
hsa05205	Proteoglycans in cancer	3	195	1.12	0.0117	9606.ENSP00000269305,9606.ENSP00000398632,9606.ENSP00000479618	TP53,CD44,MYC
hsa05213	Endometrial cancer	2	58	1.47	0.0134	9606.ENSP00000269305,9606.ENSP00000479618	TP53,MYC
hsa01524	Platinum drug resistance	2	70	1.39	0.0156	9606.ENSP00000269305,9606.ENSP00000418915	TP53,CDKN2A
hsa05166	HTLV-I infection	3	250	1.01	0.0156	9606.ENSP00000269305,9606.ENSP00000418915,9606.ENSP00000479618	TP53,CDKN2A,MYC
hsa05212	Pancreatic cancer	2	74	1.36	0.0156	9606.ENSP00000269305,9606.ENSP00000418915	TP53,CDKN2A
hsa05214	Glioma	2	68	1.4	0.0156	9606.ENSP00000269305,9606.ENSP00000418915	TP53,CDKN2A
hsa05218	Melanoma	2	72	1.37	0.0156	9606.ENSP00000269305,9606.ENSP00000418915	TP53,CDKN2A
hsa05223	Non-small cell lung cancer	2	66	1.41	0.0156	9606.ENSP00000269305,9606.ENSP00000418915	TP53,CDKN2A
